# Supplementary material for: Pathogenic Characteristics of Shrimp Early Mortality Syndrome (EMS)‐Causing Vibrio parahaemolyticus: A Comparative Transcriptomic Study Suggests the Relationship Between Metabolic Fitness and Virulence Gene Expression
Source: Environ Microbiol Rep. 2025 Nov 25;17(6):e70219. doi: 10.1111/1758-2229.70219 (PMC12645228; doi:10.1111/1758-2229.70219)
Supplement: Supplementary file 2 — Table S1: List of primers and probes. Table S2: Water qualities of seawater and spent seawater. Table S3: Time coursing of V. parahaemolyticus growth under five different conditions. Table S4: Expression levels of selected virulence factors from V. parahaemolyticus 2HP, 5HP and S02 under three different conditions. Table S5: List of differential expression genes when compared 2HP versus S02. Table S6: List of differential expression genes when compared 5HP versus S02 2HP versus S02. Table S7: List of differential expression genes when compared 2HP versus 5HP. Table S8: List of differential expression genes in 5HP when compared SW versus TSB. Table S9: List of differential expression genes in 5HP when compared SSW versus TSB. Table S10: List of differential expression genes in 5HP when compared SSW versus SW. Table S11: List of differential expression genes in 2HP when compared SW versus TSB. Table S12: List of differential expression genes in 2HP when compared SSW versus TSB. Table S13: List of differential expression genes in 2HP when compared SSW versus SW. Table S14: List of overlapped and unique upregulated/downregulated genes when comparing each EMS strain to non‐pathogenic S02. Table S15: List of overlapped and unique upregulated/downregulated genes when comparing transcriptomic data of 2HP under SW, SSW and TSB conditions. Table S16: List of overlapped and unique upregulated/downregulated virulence genes when comparing transcriptomic data of 2HP and 5HP under SW, SSW and TSB conditions. Table S17: List of differentially expressed virulence genes in 2HP and 5HP when compared between SSW versus SW. Table S18: List of overlapped and unique upregulated/downregulated genes when comparing transcriptomic data of 5HP under SW, SSW and TSB conditions. Table S19: List of overlapped and unique upregulated/downregulated virulence genes when comparing transcriptomic data among 2HP, 5HP and S02 in TSB conditions. Table S20: List of SRA accession number. [file EMI4-17-e70219-s001.xlsx]

## Sheet: Table S1
Supplementary table S1: List of primers and probes
Name	Sequence (5' - 3')	Length (bp)	Tm (°C)	Product size (bp)
Primers
toxR_F	CGATTTGCGTACTGCTGTTTAC	22	62	110
toxR_R	GTTGTTGATTTGCGGGTGATT	21	62
tlh_F	GAGCCAACCTTATCACCAGAA	21	62	88
tlh_R	ACCAACAGCGAACATAGGTATAG	23	62
spot42_F	GAATCAGCCTAATCCAATAA	20	55	78
spot42_R	TTAGATCGCGTAGGGTA	17	56
ryhB_F	GGCAGCTTAACCAAGAA	17	57	61
ryhB_R	TTTGACACGACATTGCT	17	57
pirB_F	GGTGATGAATGGCTTGGTTATG	22	62	124
pirB_R	GCACATCAGAATCGGTGAAAC	21	62
5s_F	CTGACTCCATTCCGAACTCAG	21	62	85
5s_R	TGGCGATGTCCTACTCTCA	19	62
16s_F	AGGCCTTCGGGTTGTAAAG	19	62	90
16s_R	GGTGCTTCTTCTGTCGCTAA	20	62
Probes
toxR_P	5'HEX-CAGAACGTACCAGTGATGACACCTGT-3'BHQ1	26	67
tlh_P	5'CY5-TCAGCGTCTGAAGTGATCAGCACG-3'BHQ2	24	68
spot42_P	5'HEX-CAGAGGTAAGATGTTCTATCTTTCAGACC-3'BHQ1	29	64
ryhB_P	5'FAM-ATTACACTGGAAGCAATGTG-3'TAMRA	22	59
pirB_P	5'FAM-ACTTACATGGCTTGTGGTCTGGAT-3'TAMRA	24	66
5s_P	5’FAM-ACGAAATAGCGCCGATGGTAGTGT-3’TAMRA	24	68
16s_P	5’FAM-TTTCAGTCGTGAGGAAGGTGGTGT-3’TAMRA	24	67

## Sheet: Table S2
Supplementary Table S2: Water qualities of seawater and spent seawater
Parameters	Unit	Methods of analysis	Seawater	Spent seawater
Total solids	mg/L	Dried at 103-105°C	53130	46210
Suspended solids	mg/L	Dried at 103-105°C	ND	99.3
Nitrate	mg/L N	Nitrate electrode	1	0.8
Nitrite	mg/L N	Colorimetric	0.044	0.002
Organic	mg/L N	Macro-Kjeldahl	<0.18	<0.18
Ammonia	mg/L N	Titrimetric	0.56	17
Total phosphate	mg/L Phosphate	Digestion and ascorbic acid method	5.89	4.08
Total hardness	mg/L CaCO3	EDTA titrimetric	4160	3680
Calcium	mg/L CaCO3	EDTA titrimetric	680	800
Sodium	mg/L Na	AA direct air-acetyl flame	31280	31040
Potassium	mg/L K	AA direct air-acetyl flame	572	429
Zinc	mg/L Zn	AA direct air-acetyl flame	3.33	0.82
Iron	mg/L Fe	AA direct air-acetyl flame	0.067	0.043
Manganese	mg/L Mn	AA direct air-acetyl flame	<0.02	0.024
Copper	mg/L Cu	AA direct air-acetyl flame	0.039	0.098
Sulfate	mg/L SO4	Turbidimetric	2575	1576
Chloride	mg/L Cl	Argentometric	15805	15122
Magnesium	mg/L CaCO3	Calculation	3480	2880
AA = atomic absorption
EDTA = Ethylenediaminetetraacetic acid
ND = not detectable

## Sheet: Table S3
Supplementary Table S3: Time coursing of V. parahaemolyticus growth under five different conditions
stranis	time points	TSB		SW		SW + TSB		SSW		SSW + TSB
		log10 cfu/ml	±SD	log10 cfu/ml	±SD	log10 cfu/ml	±SD	log10 cfu/ml	±SD	log10 cfu/ml	±SD
5HP	0 min	5.1	0.17	4.99	0.19	5.32	0.15	5.2	0.17	5.26	0.24
	30 min	5.56	0.49	4.56	0.07	5.58	0.17	5.3	0.3	5.26	0.24
	1 h	6.4	0.46	4.67	0.41	6	0	5.43	0.23	5.99	0.13
	1.5 h	6.82	0.34	3.96	0.21	6.62	0.56	6.01	0.09	6.52	0.24
	2 h	7.52	0.16	4.09	0.43	7.08	0.11	6.31	0.06	7.27	0.08
	4 h	9.14	0.15	3.77	0.68	7.88	0.16	7.2	0.17	8.16	0.14
	6 h	8.98	0.03	4.77	0.8	8.19	0.08	7.26	0.09	8.34	0.11
	8 h	9.2	0.1	5.17	0.51	8.28	0.06	7.4	0.35	8.44	0.08
	10 h	9.49	0.2	5.41	0.71	8.28	0.09	7.36	0.1	8.53	0.04
	24 h	9.58	0.17	6.29	0.1	8.48	0	7.26	0.24	8.63	0.13
2HP	0 min	6	0.18	5.75	0.08	5.88	0.09	5.26	0.05	5.4	0.17
	30 min	5.59	0.11	5.05	0.06	5.8	0.17	5.9	0.09	5.95	0.31
	1 h	6.56	0.07	4.85	0	6.02	0.22	6.21	0.15	6.39	0.05
	1.5 h	6.69	0.21	4.76	0.15	7.12	0.08	6.97	0.12	7.34	0.06
	2 h	7.84	0.1	5.03	0.11	7.8	0.08	6.79	0.1	7.41	0.07
	4 h	9.13	0.05	5.56	0.24	8.17	0.07	7.18	0	8.33	0.05
	6 h	9.4	0.08	6.28	0	8.31	0.05	7.46	0.15	8.48	0.05
	8 h	9.36	0.11	6.52	0.24	8.31	0.12	8.25	0.12	8.48	0.11
	10 h	9.55	0.04	6.77	0.12	8.45	0.11	7.15	0.03	8.54	0.03
	24 h	9.88	0.06	6.58	0.51	8.46	0.41	6.8	0.08	8.26	0.24
S02	0 min	5.26	0.24	4.59	0.26	5.15	0.15	5.26	0.24	5.4	0.46
	30 min	4.1	0.17	4	0	5.2	0.17	5.31	0.28	5.72	0.32
	1 h	5.71	0.38	ND	ND	6.1	0.17	5.36	0.32	6.1	0.17
	1.5 h	6.42	0.08	ND	ND	6.23	0.4	5.56	0.24	6.4	0.35
	2 h	6.99	0.16	ND	ND	6.8	0.18	5.69	0.09	6.84	0.06
	4 h	8.53	0.29	ND	ND	7.6	0	6.36	0.32	7.76	0.25
	6 h	8.99	0.13	4.1	0.17	8.02	0.12	6.56	0.07	7.9	0.1
	8 h	9.26	0.31	4.39	0.36	8.13	0.11	6.1	0.17	8.12	0.05
	10 h	9.2	0.35	4.96	0.16	8.22	0.07	6.8	0.04	8.42	0.14
	24 h	9.52	0.24	6.64	0.19	8.08	0.26	7.43	0.51	8.5	0.17
ND = not detected

## Sheet: Table S4
Supplementary Table S4: Expression levels of selected virulence factors from V. parahaemolyticus 2HP, 5HP, and S02 under three different conditions
strains	genes	virulence expression in time points (log10 copies±SD)						p-value
		0 h	0.5 h	1 h	1.5 h	2 h	4 h
2HP	TSB
	toxR	1.39±0.16	1.94±0.29	3.6±0.13	4.23±0.07	4.8±0.05	4.86±0.11	9.45e-23
	tlh	ND	1.20±0.24	1.34±0.2	1.60±0.20	2.48±0.18	2.51±0.13	1.74e-09
	Spot42	2.6±0.15	3.46±0.25	4.01±0.43	4.19±0.14	4.94±0.03	5.6±0.14	1.02e-15
	RyhB	2.66±0.3	3.33±0.09	3.57±0.26	3.46±0.1	4.17±0.08	4.18±0.14	1.03e-11
	ref.16S	6.01±0.11	6.52±0.1	7±0.06	7.43±0.11	7.82±0.12	8±0.08	8.3e-21
	ref.5S	5.4±0.12	6.16±0.06	6.87±0.19	6.93±0.13	7.63±0.07	8.58±0.16	8.46e-22
	SW
	toxR	1.9±0.14	2.6±0.24	4.05±0.23	4.32±0.16	4.45±0.2	3.31±0.24	1.96e-16
	tlh	ND	1.39±0.143	1.47±0.21	1.78±0.27	2.25±0.19	1.94±0.2	0.000208
	Spot42	2.25±0.44	3.4±0.31	3.48±0.43	4.61±0.46	5.16±0.38	4.03±0.27	3.25e-10
	RyhB	2.94±0.48	3.05±0.04	3.38±0.23	3.9±0.4	4.59±0.15	4.55±0.3	3.05e-08
	ref.16S	5.9±0.15	6.23±0.05	6.51±0.08	6.6±0.18	6.61±0.12	6.05±0.08	7.06e-10
	ref.5S	5.79±0.21	6.86±0.24	7.07±0.21	7.65±0.22	8.28±0.12	8.63±0.08	3.95e-17
	SSW
	toxR	1.73±0.16	2.18±0.25	3.94±0.26	3.76±0.12	3.97±0.35	3.74±0.23	1.43e-14
	tlh	ND	1.46±0.24	1.68±0.24	1.86±0.14	2.55±0.21	2.81±0.18	4.76e-07
	Spot42	ND	ND	ND	2.28±1.3	0.81±0	ND	0.43
	RyhB	2±0	2.64±0.06	ND	ND	ND	ND	0.116
	ref.16S	5.93±0.1	6.67±0.15	6.98±0.04	6.91±0.09	7.01±0.32	6.78±0.07	4.86e-10
	ref.5S	3.83±0.16	4.5±0.33	5±0.15	6.1±0.24	6.23±0.36	6.66±0.16	3e-15
5HP	TSB
	pirB	3.23±0.25	4.09±0.17	2.94±0.22	3.47±0.04	3.83±0.13	5.73±0.06	3.11e-18
	toxR	1.91±0.07	3.15±0.1	3.84±0.14	4.41±0.09	4.94±0.03	4.47±0.19	2.47e-22
	tlh	ND	1.33±0.77	1.71±0.26	1.69±0.1	2.05±0.26	2.31±0.52	0.0521
	Spot42	2.22±0.15	3.31±0.9	4.07±0.17	4.62±0.02	5.36±0.26	5.88±0.08	2.5e-22
	RyhB	2.87±0.3	3.21±0.12	4.27±0.16	4.64±0.15	4.44±0.17	4.28±0.09	3.03e-14
	ref.16S	5.96±0.33	5.79±0.06	6.26±0.36	7.07±0.16	7.11±0.07	7.48±0.12	5.84e-12
	ref.5S	6.23±0.19	7.19±0.16	8.35±0.15	8.66±0.1	8.86±0.07	10.16±0.07	8.56e-24
	SW
	pirB	2.8±0.25	3.9±0.17	2.24±0.43	2.25±0.2	2.78±0.33	3.21±0.16	0.232
	toxR	1.75±0.08	2.77±0.08	2.86±0.17	3.43±0.15	4.02±0.06	2.84±0.11	1.76e-18
	tlh	ND	0.96±0.15	0.79±0.29	1.37±0.46	1.32±0.41	1.97±0.45	0.0265
	Spot42	2.3±0.21	3.19±0.31	2.57±0.47	4.18±0.3	4.36±0.25	3.38±0.31	4.23e-10
	RyhB	3.03±0.31	3.18±0.12	3.42±0.28	5.3±0.52	5±0.19	4.96±0.32	2.27e-12
	ref.16S	5.31±0.23	4.42±0.29	4.15±0.23	4.43±0.47	4.49±0.43	3.98±0.31	6.28e-05
	ref.5S	6.54±0.26	7.25±0.16	8.12±0.26	8.82±0.28	9.05±0.24	9.39±0.08	2.67e-16
	SSW
	pirB	2.84±0.25	3.87±0.14	2.39±0.16	2.45±0.17	2.65±0.33	3.94±0.15	2.11e-12
	toxR	1.83±0.4	2.35±0.1	2.75±0.17	3.27±0.08	3.45±0.14	3.1±0.21	4.64e-11
	tlh	ND	1.59±0.23	1.75±0.11	1.84±0.23	1.75±0.5	2.67±0.18	0.000691
	Spot42	1.18±0.3	ND	1.95±0.25	2.3±0.37	2.82±0.21	2.89±0.27	5.63e-06
	RyhB	2.05±0.27	1.91±0.19	2.92±0.32	3.51±0.38	3.05±0.37	3.48±0.11	1.09e-06
	ref.16S	5.54±0.16	4.77±0.31	4.5±0.19	5.38±0.55	5.56±0.51	5.8±0.21	2.61e-05
	ref.5S	5.24±0.25	5.53±0.15	7.01±0.23	7.14±0.38	7.54±0.2	8.22±0.07	2.47e-16
S02	TSB
	toxR	1.98±0.19	2.73±0.13	3.78±0.15	4.35±0.12	4.69±0.05	4.09±0.6	1.129e-13
	tlh	0.66±0.17	1.54±0.23	2.57±0.07	3.11±0.22	2.97±0.15	2.4±0.14	2.054e-14
	Spot42	2.1±0.14	3.12±0.14	4.46±0.09	4.68±0.11	5±0.08	5.62±0.14	3.245e-24
	RyhB	3.11±0.4	3.16±0.16	4.28±0.07	4.85±0.27	4.76±0.15	5.15±0.48	7.949e-12
	ref.16S	6.05±0.28	6.91±0.12	7.39±0.1	8.24±0.11	8.45±0.26	9.11±0.62	2.843e-13
	ref.5S	5.63±0.18	6.53±0.08	7.2±0.17	7.89±0.14	8.2±0.35	9.5±0.16	1.772e-19
	SW
	toxR	2.05±0.25	2.7±0.1	3.35±0.09	3.76±0.11	3.9±0.11	3.15±0.25	1.413e-14
	tlh	0.38±0.15	1.53±0.16	2.12±0.24	2.55±0.15	2.53±0.23	2.97±0.18	3.834e-15
	Spot42	2.61±0.52	3.44±0.26	4.35±0.3	4.29±0.5	4.24±0.71	4.03±0.58	5.13e-05
	RyhB	3.4±0.37	3.14±0.21	4.17±0.2	4.8±0.21	5.3±0.35	6.56±0.53	1.05e-13
	ref.16S	4.94±0.17	5.9±0.18	6.26±0.13	6.52±0.46	6.18±0.27	6.85±0.4	1.025e-08
	ref.5S	6.17±0.29	7.27±0.19	7.7±0.12	8.2±0.04	8.21±0.28	8.72±0.44	9.74e-13
	SSW
	toxR	2.1±0.23	2.46±0.14	3.21±0.14	3.44±0.2	3.74±0.1	3.06±0.08	6.986e-14
	tlh	0.8±0.18	1.45±0.37	1.86±0.35	2.25±0.18	2.19±0.3	2.26±0.25	2.535e-07
	Spot42	1.47±0.18	ND	2.48±0.14	2.45±0.11	3.32±0.14	ND	2.965e-07
	RyhB	2.74±0.37	ND	ND	ND	3.22±0.33	3.77±0.35	0.00471
	ref.16S	5.87±0.41	6.36±0.2	6.65±0.14	7.05±0.26	7.25±0.35	7.57±0.33	2.684e-08
	ref.5S	4.44±0.28	4.64±0.42	5.611±0.27	6.2±0.19	6.74±0.29	7.07±0.17	9.138e-14

## Sheet: Table S5
Supplementary Table S5: List of differential expression genes when compared 2HP vs S02
				categories, based on RASTtk
gene ID	descriptions	log2FC	q-value	superclass	class
fig|670.1701.peg.2270	dTDP-glucose 4%2C6-dehydratase (EC 4.2.1.46);Ontology_term=KEGG_ENZYME:4.2.1.46	2.76939	6.7429e-51	CELL ENVELOPE	Cell Envelope, Capsule and Slime layer
fig|670.1701.peg.2271	Glucose-1-phosphate thymidylyltransferase (EC 2.7.7.24);Ontology_term=KEGG_ENZYME:2.7.7.24	2.76939	6.7429e-51	CELL ENVELOPE	Cell Envelope, Capsule and Slime layer
fig|670.1701.peg.1750	Acyl-[acyl-carrier-protein]--UDP-N-acetylglucosamine O-acyltransferase (EC 2.3.1.129);Ontology_term=KEGG_ENZYME:2.3.1.129	2	2.71656e-11	CELL ENVELOPE	Cell Envelope, Capsule and Slime layer
fig|670.1701.peg.1748	UDP-3-O-[3-hydroxymyristoyl] glucosamine N-acyltransferase (EC 2.3.1.191);Ontology_term=KEGG_ENZYME:2.3.1.191	2	2.71656e-11	CELL ENVELOPE	Cell Envelope, Capsule and Slime layer
fig|670.1701.peg.2476	FIG015547: peptidase%2C M16 family / FIG015287: Zinc protease	2.58496	8.6139e-53	CELLULAR PROCESSES	Cell Cycle, Cell Division and Death
fig|670.1701.peg.546	Flagellar biosynthesis protein FlgN	2.48308	1.21219e-35	CELLULAR PROCESSES	Motility and Chemotaxis
fig|670.1701.peg.544	Flagellar basal-body P-ring formation protein FlgA	2.48308	1.21219e-35	CELLULAR PROCESSES	Motility and Chemotaxis
fig|670.1701.peg.545	Negative regulator of flagellin synthesis FlgM (anti-sigma28)	2.48308	1.21219e-35	CELLULAR PROCESSES	Motility and Chemotaxis
fig|670.1701.peg.41	Thioredoxin	2.3112	2.69486e-12	CELLULAR PROCESSES	Cell Cycle, Cell Division and Death
fig|670.1701.peg.1690	16S rRNA (cytosine(1402)-N(4))-methyltransferase (EC 2.1.1.199);Ontology_term=KEGG_ENZYME:2.1.1.199	2.29278	8.63666e-32	CELLULAR PROCESSES	Cell Cycle, Cell Division and Death
fig|670.1701.peg.2581	FIG015547: peptidase%2C M16 family / FIG015287: Zinc protease	2.27302	6.87015e-32	CELLULAR PROCESSES	Cell Cycle, Cell Division and Death
fig|670.1701.peg.2498	tRNA uridine 5-oxyacetic acid(34) methyltransferase (EC 2.1.1.-);Ontology_term=KEGG_ENZYME:2.1.1.-	2.24793	6.47326e-24	CELLULAR PROCESSES	Cell Cycle, Cell Division and Death
fig|670.1701.peg.2499	Chromosome partition protein MukF	2.24793	6.47326e-24	CELLULAR PROCESSES	Cell Cycle, Cell Division and Death
fig|670.1701.peg.2500	Chromosome partition protein MukE	2.24793	6.47326e-24	CELLULAR PROCESSES	Cell Cycle, Cell Division and Death
fig|670.1701.peg.562	Chromosome (plasmid) partitioning protein ParB	2.05209	1.35931e-13	CELLULAR PROCESSES	Cell Cycle, Cell Division and Death
fig|670.1701.peg.561	Chromosome (plasmid) partitioning protein ParA	2.05209	1.35931e-13	CELLULAR PROCESSES	Cell Cycle, Cell Division and Death
fig|670.1701.peg.2209	DNA gyrase inhibitor YacG	1.96347	7.23607e-15	CELLULAR PROCESSES	Cell Cycle, Cell Division and Death
fig|670.1701.peg.1133	DNA mismatch repair endonuclease MutH	3.45943	7.72608e-125	DNA PROCESSING	DNA Processing
fig|670.1701.peg.2490	23S rRNA (adenine(2030)-N(6))-methyltransferase (EC 2.1.1.266);Ontology_term=KEGG_ENZYME:2.1.1.266	2.56294	2.3935e-56	DNA PROCESSING	DNA Processing
fig|670.1701.peg.1849	DNA recombination and repair protein RecO	2.01436	2.85927e-14	DNA PROCESSING	DNA Processing
fig|670.1701.peg.4410	DNA mismatch repair protein MutS	-2.2854	1.26536e-169	DNA PROCESSING	DNA Processing
fig|670.1701.peg.200	Triosephosphate isomerase (EC 5.3.1.1);Ontology_term=KEGG_ENZYME:5.3.1.1	4.03516	1.17477e-187	ENERGY	Energy and Precursor Metabolites Generation
fig|670.1701.peg.2783	Anaerobic dimethyl sulfoxide reductase chain A (EC 1.8.5.3)%2C molybdopterin-binding domain;Ontology_term=KEGG_ENZYME:1.8.5.3	3.53605	7.93657e-245	ENERGY	Respiration
fig|670.1701.peg.2784	Anaerobic dimethyl sulfoxide reductase chain B (EC 1.8.5.3)%2C iron-sulfur binding subunit;Ontology_term=KEGG_ENZYME:1.8.5.3	3.53605	7.93657e-245	ENERGY	Respiration
fig|670.1701.peg.637	Acylphosphate phosphohydrolase (EC 3.6.1.7);Ontology_term=KEGG_ENZYME:3.6.1.7	2.79355	8.95704e-57	ENERGY	Energy and Precursor Metabolites Generation
fig|670.1701.peg.2936	Trimethylamine-N-oxide reductase (EC 1.7.2.3)%2C TorZ;Ontology_term=KEGG_ENZYME:1.7.2.3	2.73471	6.27213e-43	ENERGY	Respiration
fig|670.1701.peg.318	Isocitrate dehydrogenase [NADP] (EC 1.1.1.42)%3B Monomeric isocitrate dehydrogenase [NADP] (EC 1.1.1.42);Ontology_term=KEGG_ENZYME:1.1.1.42,KEGG_ENZYME:1.1.1.42	2.28077	2.83944e-12	ENERGY	Energy and Precursor Metabolites Generation
fig|670.1701.peg.2018	Acetolactate synthase large subunit (EC 2.2.1.6);Ontology_term=KEGG_ENZYME:2.2.1.6	2.23266	4.67632e-27	ENERGY	Energy and Precursor Metabolites Generation
fig|670.1701.peg.2019	Acetolactate synthase small subunit (EC 2.2.1.6);Ontology_term=KEGG_ENZYME:2.2.1.6	2.23266	4.67632e-27	ENERGY	Energy and Precursor Metabolites Generation
fig|670.1701.peg.2028	NAD-dependent protein deacetylase of SIR2 family	2.18442	2.29568e-25	ENERGY	Energy and Precursor Metabolites Generation
fig|670.1701.peg.4494	Fructose-1%2C6-bisphosphatase%2C GlpX type (EC 3.1.3.11);Ontology_term=KEGG_ENZYME:3.1.3.11	-2.12653	5.43335e-95	ENERGY	Energy and Precursor Metabolites Generation
fig|670.1701.peg.1569	Phosphoenolpyruvate carboxykinase [ATP] (EC 4.1.1.49);Ontology_term=KEGG_ENZYME:4.1.1.49	-2.15265	3.34947e-54	ENERGY	Energy and Precursor Metabolites Generation
fig|670.1701.peg.4832	Pyruvate kinase (EC 2.7.1.40);Ontology_term=KEGG_ENZYME:2.7.1.40	-2.63559	1.77165e-137	ENERGY	Energy and Precursor Metabolites Generation
fig|670.1701.peg.4867	Formate efflux transporter FocA	-3.16993	9.62617e-285	ENERGY	Energy and Precursor Metabolites Generation
fig|670.1701.peg.4765	Methylglyoxal synthase (EC 4.2.3.3);Ontology_term=KEGG_ENZYME:4.2.3.3	-3.27302	4.06904e-300	ENERGY	Energy and Precursor Metabolites Generation
fig|670.1701.peg.3175	Inner-membrane proton/drug antiporter (MSF type) of tripartite multidrug efflux system	4.16993	5.81822e-267	MEMBRANE TRANSPORT	Membrane Transport
fig|670.1701.peg.3275	VgrG protein	3.78136	6.30185e-223	MEMBRANE TRANSPORT	Membrane Transport
fig|670.1701.peg.1078	Lead%2C cadmium%2C zinc and mercury transporting ATPase (EC 3.6.3.3) (EC 3.6.3.5)%3B Copper-translocating P-type ATPase (EC 3.6.3.4);Ontology_term=KEGG_ENZYME:3.6.3.3,KEGG_ENZYME:3.6.3.5,KEGG_ENZYME:3.6.3.4	2.96963	5.5931e-70	MEMBRANE TRANSPORT	Membrane Transport
fig|670.1701.peg.2222	Outer membrane component of TAM transport system	2.41504	3.81828e-19	MEMBRANE TRANSPORT	Membrane Transport
fig|670.1701.peg.2689	Oligopeptide ABC transporter%2C permease protein OppB (TC 3.A.1.5.1)	2.39635	4.99655e-19	MEMBRANE TRANSPORT	Membrane Transport
fig|670.1701.peg.2690	Oligopeptide ABC transporter%2C permease protein OppC (TC 3.A.1.5.1)	2.39635	4.99655e-19	MEMBRANE TRANSPORT	Membrane Transport
fig|670.1701.peg.2691	Oligopeptide ABC transporter%2C ATP-binding protein OppD (TC 3.A.1.5.1)	2.39635	4.99655e-19	MEMBRANE TRANSPORT	Membrane Transport
fig|670.1701.peg.2692	Oligopeptide ABC transporter%2C ATP-binding protein OppF (TC 3.A.1.5.1)	2.39635	4.99655e-19	MEMBRANE TRANSPORT	Membrane Transport
fig|670.1701.peg.539	Outer membrane lipoprotein component of lipoprotein transport system LolB	2.35364	3.1659e-28	MEMBRANE TRANSPORT	Membrane Transport
fig|670.1701.peg.3572	Trk potassium uptake system protein TrkH	2.16993	6.47006e-25	MEMBRANE TRANSPORT	Membrane Transport
fig|670.1701.peg.3229	Membrane fusion component of MSF-type tripartite multidrug efflux system	2.11548	3.07858e-23	MEMBRANE TRANSPORT	Membrane Transport
fig|670.1701.peg.2186	Lead%2C cadmium%2C zinc and mercury transporting ATPase (EC 3.6.3.3) (EC 3.6.3.5)%3B Copper-translocating P-type ATPase (EC 3.6.3.4);Ontology_term=KEGG_ENZYME:3.6.3.3,KEGG_ENZYME:3.6.3.5,KEGG_ENZYME:3.6.3.4	-2.1375	7.43136e-107	MEMBRANE TRANSPORT	Membrane Transport
fig|670.1701.peg.4529	Lipopolysaccharide export system permease protein LptG	-2.44057	6.10615e-211	MEMBRANE TRANSPORT	Membrane Transport
fig|670.1701.peg.497	T6SS component Hcp	-2.55459	1.49659e-237	MEMBRANE TRANSPORT	Membrane Transport
fig|670.1701.peg.1470	T6SS component TssA (ImpA)	-2.77761	1.72887e-256	MEMBRANE TRANSPORT	Membrane Transport
fig|670.1701.peg.1471	T6SS component TssB (ImpB/VipA)	-2.77761	1.72887e-256	MEMBRANE TRANSPORT	Membrane Transport
fig|670.1701.peg.1472	T6SS component TssC (ImpC/VipB)	-2.77761	1.72887e-256	MEMBRANE TRANSPORT	Membrane Transport
fig|670.1701.peg.1571	Glycogen phosphorylase (EC 2.4.1.1);Ontology_term=KEGG_ENZYME:2.4.1.1	3.75327	1.08163e-226	METABOLISM	Carbohydrates
fig|670.1701.peg.2528	Cys regulon transcriptional activator CysB	3.72792	8.03828e-218	METABOLISM	Amino Acids and Derivatives
fig|670.1701.peg.647	Adenylylsulfate kinase (EC 2.7.1.25);Ontology_term=KEGG_ENZYME:2.7.1.25	3.70044	4.0958e-247	METABOLISM	Metabolite damage and its repair or mitigation
fig|670.1701.peg.1993	Orotate phosphoribosyltransferase (EC 2.4.2.10);Ontology_term=KEGG_ENZYME:2.4.2.10	3.61891	5.6917e-245	METABOLISM	Nucleosides and Nucleotides
fig|670.1701.peg.3025	Homoserine kinase (EC 2.7.1.39);Ontology_term=KEGG_ENZYME:2.7.1.39	3.49185	1.32005e-239	METABOLISM	Amino Acids and Derivatives
fig|670.1701.peg.3026	Threonine synthase (EC 4.2.3.1);Ontology_term=KEGG_ENZYME:4.2.3.1	3.49185	1.32005e-239	METABOLISM	Amino Acids and Derivatives
fig|670.1701.peg.1176	Cardiolipin synthase (EC 2.7.8.-) phosphatidylethanolamine-utilizing%2C bacterial type ClsC;Ontology_term=KEGG_ENZYME:2.7.8.-	3.39232	2.09197e-173	METABOLISM	Fatty Acids, Lipids, and Isoprenoids
fig|670.1701.peg.2479	NADH pyrophosphatase (EC 3.6.1.22)%2C decaps 5'-NAD modified RNA;Ontology_term=KEGG_ENZYME:3.6.1.22	3.10434	8.69784e-121	METABOLISM	Metabolite damage and its repair or mitigation
fig|670.1701.peg.2440	3-polyprenyl-4-hydroxybenzoate carboxy-lyase (EC 4.1.1.98);Ontology_term=KEGG_ENZYME:4.1.1.98	2.97728	1.91369e-65	METABOLISM	Cofactors, Vitamins, Prosthetic Groups
fig|670.1701.peg.1464	Inosine/xanthosine triphosphatase	2.93289	2.08322e-77	METABOLISM	Metabolite damage and its repair or mitigation
fig|670.1701.peg.1463	Chorismate mutase I (EC 5.4.99.5) / Prephenate dehydratase (EC 4.2.1.51);Ontology_term=KEGG_ENZYME:5.4.99.5,KEGG_ENZYME:4.2.1.51	2.93289	2.08322e-77	METABOLISM	Amino Acids and Derivatives
fig|670.1701.peg.3931	FIG018329: 1-acyl-sn-glycerol-3-phosphate acyltransferase	2.88042	1.317e-88	METABOLISM	Fatty Acids, Lipids, and Isoprenoids
fig|670.1701.peg.3932	Acyl carrier protein	2.88042	1.317e-88	METABOLISM	Fatty Acids, Lipids, and Isoprenoids
fig|670.1701.peg.3933	Acyl carrier protein	2.88042	1.317e-88	METABOLISM	Fatty Acids, Lipids, and Isoprenoids
fig|670.1701.peg.3934	FIG017861: hypothetical protein	2.88042	1.317e-88	METABOLISM	Fatty Acids, Lipids, and Isoprenoids
fig|670.1701.peg.1688	Aspartokinase (EC 2.7.2.4) / Homoserine dehydrogenase (EC 1.1.1.3);Ontology_term=KEGG_ENZYME:2.7.2.4,KEGG_ENZYME:1.1.1.3	2.87447	2.83542e-78	METABOLISM	Amino Acids and Derivatives
fig|670.1701.peg.2268	Diacylglycerol kinase (EC 2.7.1.107);Ontology_term=KEGG_ENZYME:2.7.1.107	2.76939	6.7429e-51	METABOLISM	Fatty Acids, Lipids, and Isoprenoids
fig|670.1701.peg.2532	Glycine cleavage system transcriptional antiactivator GcvR	2.73697	3.64555e-42	METABOLISM	Amino Acids and Derivatives
fig|670.1701.peg.5097	3-phosphoshikimate 1-carboxyvinyltransferase (EC 2.5.1.19);Ontology_term=KEGG_ENZYME:2.5.1.19	2.70044	6.34283e-28	METABOLISM	Amino Acids and Derivatives
fig|670.1701.peg.1803	Glutamate-1-semialdehyde 2%2C1-aminomutase (EC 5.4.3.8);Ontology_term=KEGG_ENZYME:5.4.3.8	2.6909	1.22593e-49	METABOLISM	Cofactors, Vitamins, Prosthetic Groups
fig|670.1701.peg.855	Conserved uncharacterized protein CreA	2.63227	2.58785e-47	METABOLISM	Secondary Metabolism
fig|670.1701.peg.2999	Coproporphyrinogen III oxidase%2C oxygen-independent (EC 1.3.99.22);Ontology_term=KEGG_ENZYME:1.3.99.22	2.58496	2.36355e-42	METABOLISM	Cofactors, Vitamins, Prosthetic Groups
fig|670.1701.peg.1698	Phosphoserine aminotransferase (EC 2.6.1.52);Ontology_term=KEGG_ENZYME:2.6.1.52	2.50901	1.44392e-40	METABOLISM	Amino Acids and Derivatives
fig|670.1701.peg.3600	Phosphoribosylformylglycinamidine synthase%2C synthetase subunit (EC 6.3.5.3) / Phosphoribosylformylglycinamidine synthase%2C glutamine amidotransferase subunit (EC 6.3.5.3);Ontology_term=KEGG_ENZYME:6.3.5.3,KEGG_ENZYME:6.3.5.3	2.5025	2.18806e-51	METABOLISM	Nucleosides and Nucleotides
fig|670.1701.peg.2029	Riboflavin synthase eubacterial/eukaryotic (EC 2.5.1.9);Ontology_term=KEGG_ENZYME:2.5.1.9	2.48543	1.54438e-24	METABOLISM	Cofactors, Vitamins, Prosthetic Groups
fig|670.1701.peg.2117	3-hydroxyacyl-[acyl-carrier-protein] dehydratase%2C FabA form (EC 4.2.1.59) @ Trans-2-decenoyl-[acyl-carrier-protein] isomerase (EC 5.3.3.14);Ontology_term=KEGG_ENZYME:4.2.1.59,KEGG_ENZYME:5.3.3.14	2.44057	3.009e-33	METABOLISM	Fatty Acids, Lipids, and Isoprenoids
fig|670.1701.peg.1743	Argininosuccinate lyase (EC 4.3.2.1) / N-acetylglutamate synthase (EC 2.3.1.1);Ontology_term=KEGG_ENZYME:4.3.2.1,KEGG_ENZYME:2.3.1.1	2.4021	1.02687e-38	METABOLISM	Amino Acids and Derivatives
fig|670.1701.peg.540	4-diphosphocytidyl-2-C-methyl-D-erythritol kinase (EC 2.7.1.148);Ontology_term=KEGG_ENZYME:2.7.1.148	2.35364	3.1659e-28	METABOLISM	Fatty Acids, Lipids, and Isoprenoids
fig|670.1701.peg.2570	Isochorismate synthase (EC 5.4.4.2) @ Menaquinone-specific isochorismate synthase (EC 5.4.4.2);Ontology_term=KEGG_ENZYME:5.4.4.2,KEGG_ENZYME:5.4.4.2	2.32193	7.77595e-26	METABOLISM	Cofactors, Vitamins, Prosthetic Groups
fig|670.1701.peg.2571	2-succinyl-5-enolpyruvyl-6-hydroxy-3-cyclohexene-1-carboxylic-acid synthase (EC 2.2.1.9);Ontology_term=KEGG_ENZYME:2.2.1.9	2.32193	7.77595e-26	METABOLISM	Cofactors, Vitamins, Prosthetic Groups
fig|670.1701.peg.2572	2-succinyl-6-hydroxy-2%2C4-cyclohexadiene-1-carboxylate synthase (EC 4.2.99.20);Ontology_term=KEGG_ENZYME:4.2.99.20	2.32193	7.77595e-26	METABOLISM	Cofactors, Vitamins, Prosthetic Groups
fig|670.1701.peg.2021	5'-methylthioadenosine nucleosidase (EC 3.2.2.16) @ S-adenosylhomocysteine nucleosidase (EC 3.2.2.9);Ontology_term=KEGG_ENZYME:3.2.2.16,KEGG_ENZYME:3.2.2.9	2.28011	6.01034e-30	METABOLISM	Nucleosides and Nucleotides
fig|670.1701.peg.1288	Valine--pyruvate aminotransferase (EC 2.6.1.66);Ontology_term=KEGG_ENZYME:2.6.1.66	2.1964	4.53702e-27	METABOLISM	Amino Acids and Derivatives
fig|670.1701.peg.3387	IMP cyclohydrolase (EC 3.5.4.10) / Phosphoribosylaminoimidazolecarboxamide formyltransferase (EC 2.1.2.3);Ontology_term=KEGG_ENZYME:3.5.4.10,KEGG_ENZYME:2.1.2.3	2.19265	2.35688e-17	METABOLISM	Nucleosides and Nucleotides
fig|670.1701.peg.3388	Phosphoribosylamine--glycine ligase (EC 6.3.4.13);Ontology_term=KEGG_ENZYME:6.3.4.13	2.19265	2.35688e-17	METABOLISM	Nucleosides and Nucleotides
fig|670.1701.peg.1364	Erythronate-4-phosphate dehydrogenase (EC 1.1.1.290);Ontology_term=KEGG_ENZYME:1.1.1.290	2.15056	8.49062e-14	METABOLISM	Cofactors, Vitamins, Prosthetic Groups
fig|670.1701.peg.1365	Aspartate-semialdehyde dehydrogenase (EC 1.2.1.11);Ontology_term=KEGG_ENZYME:1.2.1.11	2.15056	8.49062e-14	METABOLISM	Amino Acids and Derivatives
fig|670.1701.peg.1468	UDP-glucose 4-epimerase (EC 5.1.3.2);Ontology_term=KEGG_ENZYME:5.1.3.2	2.12776	8.14028e-18	METABOLISM	Carbohydrates
fig|670.1701.peg.3778	Molybdopterin-guanine dinucleotide biosynthesis protein MobB / Molybdopterin molybdenumtransferase (EC 2.10.1.1);Ontology_term=KEGG_ENZYME:2.10.1.1	2.05063	3.84009e-18	METABOLISM	Cofactors, Vitamins, Prosthetic Groups
fig|670.1701.peg.1850	Pyridoxine 5'-phosphate synthase (EC 2.6.99.2);Ontology_term=KEGG_ENZYME:2.6.99.2	2.01436	2.85927e-14	METABOLISM	Cofactors, Vitamins, Prosthetic Groups
fig|670.1701.peg.1851	Holo-[acyl-carrier-protein] synthase (EC 2.7.8.7);Ontology_term=KEGG_ENZYME:2.7.8.7	2.01436	2.85927e-14	METABOLISM	Fatty Acids, Lipids, and Isoprenoids
fig|670.1701.peg.2702	Pyridoxamine 5'-phosphate oxidase (EC 1.4.3.5);Ontology_term=KEGG_ENZYME:1.4.3.5	2	1.47693e-18	METABOLISM	Cofactors, Vitamins, Prosthetic Groups
fig|670.1701.peg.1961	Alpha-galactosidase	2	1.03873e-14	METABOLISM	Carbohydrates
fig|670.1701.peg.1749	3-hydroxyacyl-[acyl-carrier-protein] dehydratase%2C FabZ form (EC 4.2.1.59);Ontology_term=KEGG_ENZYME:4.2.1.59	2	2.71656e-11	METABOLISM	Fatty Acids, Lipids, and Isoprenoids
fig|670.1701.peg.4498	Xanthine-guanine phosphoribosyltransferase (EC 2.4.2.22);Ontology_term=KEGG_ENZYME:2.4.2.22	-1.97085	1.72654e-61	METABOLISM	Nucleosides and Nucleotides
fig|670.1701.peg.4834	Pyrimidine 5'-nucleotidase YjjG (EC 3.1.3.5);Ontology_term=KEGG_ENZYME:3.1.3.5	-2.07039	3.28584e-64	METABOLISM	Metabolite damage and its repair or mitigation
fig|670.1701.peg.4835	ADP-ribose pyrophosphatase (EC 3.6.1.13);Ontology_term=KEGG_ENZYME:3.6.1.13	-2.07039	3.28584e-64	METABOLISM	Metabolite damage and its repair or mitigation
fig|670.1701.peg.3697	3-ketoacyl-CoA thiolase (EC 2.3.1.16) @ Acetyl-CoA acetyltransferase (EC 2.3.1.9);Ontology_term=KEGG_ENZYME:2.3.1.16,KEGG_ENZYME:2.3.1.9	-2.08246	1.4302e-93	METABOLISM	Cofactors, Vitamins, Prosthetic Groups
fig|670.1701.peg.1658	Diacylglycerol kinase (EC 2.7.1.107);Ontology_term=KEGG_ENZYME:2.7.1.107	-2.32193	2.68638e-125	METABOLISM	Fatty Acids, Lipids, and Isoprenoids
fig|670.1701.peg.4353	Long-chain-fatty-acid--CoA ligase (EC 6.2.1.3);Ontology_term=KEGG_ENZYME:6.2.1.3	-2.53172	1.10434e-173	METABOLISM	Cofactors, Vitamins, Prosthetic Groups
fig|670.1701.peg.216	Cysteine synthase (EC 2.5.1.47);Ontology_term=KEGG_ENZYME:2.5.1.47	-2.5917	4.76348e-55	METABOLISM	Amino Acids and Derivatives
fig|670.1701.peg.4812	Delta 1-pyrroline-5-carboxylate dehydrogenase domain protein	-2.80735	2.74269e-264	METABOLISM	Amino Acids and Derivatives
fig|670.1701.peg.4813	Proline/sodium symporter PutP (TC 2.A.21.2.1) @ Propionate/sodium symporter	-2.80735	2.74269e-264	METABOLISM	Amino Acids and Derivatives
fig|670.1701.peg.4365	Diaminobutyrate--2-oxoglutarate aminotransferase (EC 2.6.1.76) / L-2%2C4-diaminobutyrate decarboxylase (EC 4.1.1.86);Ontology_term=KEGG_ENZYME:2.6.1.76,KEGG_ENZYME:4.1.1.86	-2.80735	7.27356e-278	METABOLISM	Amino Acids and Derivatives
fig|670.1701.peg.4366	Carboxynorspermidine synthase (EC 1.5.1.43);Ontology_term=KEGG_ENZYME:1.5.1.43	-2.80735	7.27356e-278	METABOLISM	Amino Acids and Derivatives
fig|670.1701.peg.4367	Carboxynorspermidine decarboxylase (EC 4.1.1.96);Ontology_term=KEGG_ENZYME:4.1.1.96	-2.80735	7.27356e-278	METABOLISM	Amino Acids and Derivatives
fig|670.1701.peg.901	Outer membrane beta-barrel assembly protein BamD	2.5025	8.88943e-40	MISCELLANEOUS	Miscellaneous
fig|670.1701.peg.1227	Tryptophanyl-tRNA synthetase (EC 6.1.1.2);Ontology_term=KEGG_ENZYME:6.1.1.2	3.23522	1.16063e-175	PROTEIN PROCESSING	Protein Synthesis
fig|670.1701.peg.3094	Peptide chain release factor 3	2.22239	4.63982e-16	PROTEIN PROCESSING	Protein Synthesis
fig|670.1701.peg.3626	Periplasmic thiol:disulfide oxidoreductase DsbB%2C required for DsbA reoxidation	2.14684	1.55213e-24	PROTEIN PROCESSING	Protein Fate (folding, modification, targeting, degradation)
fig|670.1701.peg.3829	Cys-tRNA(Pro) deacylase YbaK	2.14684	2.36974e-12	PROTEIN PROCESSING	Protein Synthesis
fig|670.1701.peg.2701	TldD protein%2C part of TldE/TldD proteolytic complex	2	8.32176e-22	PROTEIN PROCESSING	Protein Fate (folding, modification, targeting, degradation)
fig|670.1701.peg.4343	Ribosome modulation factor	-2.0983	1.90688e-111	PROTEIN PROCESSING	Protein Synthesis
fig|670.1701.peg.1963	Signal transduction histidine-protein kinase BarA (EC 2.7.13.3);Ontology_term=KEGG_ENZYME:2.7.13.3	3.07529	3.59731e-116	REGULATION AND CELL SIGNALING	Regulation and Cell signaling
fig|670.1701.peg.2251	Protein lysine acetyltransferase Pat (EC 2.3.1.-);Ontology_term=KEGG_ENZYME:2.3.1.-	2.32193	1.33591e-37	REGULATION AND CELL SIGNALING	Regulation and Cell signaling
fig|670.1701.peg.43	Guanosine-5'-triphosphate%2C3'-diphosphate pyrophosphatase (EC 3.6.1.40) @ Exopolyphosphatase (EC 3.6.1.11);Ontology_term=KEGG_ENZYME:3.6.1.40,KEGG_ENZYME:3.6.1.11	2.3112	2.69486e-12	REGULATION AND CELL SIGNALING	Regulation and Cell signaling
fig|670.1701.peg.1178	c-di-GMP phosphodiesterase (EC 3.1.4.52) > PdeI;Ontology_term=KEGG_ENZYME:3.1.4.52	2.2854	1.2663e-30	REGULATION AND CELL SIGNALING	Regulation and Cell signaling
fig|670.1701.peg.1027	Protein lysine acetyltransferase Pat (EC 2.3.1.-);Ontology_term=KEGG_ENZYME:2.3.1.-	2.15754	5.91191e-20	REGULATION AND CELL SIGNALING	Regulation and Cell signaling
fig|670.1701.peg.979	Guanosine-3'%2C5'-bis(diphosphate) 3'-pyrophosphohydrolase (EC 3.1.7.2) / GTP pyrophosphokinase (EC 2.7.6.5)%2C (p)ppGpp synthetase II;Ontology_term=KEGG_ENZYME:3.1.7.2,KEGG_ENZYME:2.7.6.5	-2.18903	3.72307e-64	REGULATION AND CELL SIGNALING	Regulation and Cell signaling
fig|670.1701.peg.3575	N(6)-L-threonylcarbamoyladenine synthase (EC 2.3.1.234);Ontology_term=KEGG_ENZYME:2.3.1.234	3.5025	1.46789e-152	RNA PROCESSING	RNA Processing
fig|670.1701.peg.3882	Ribonuclease T	3.04836	2.81865e-120	RNA PROCESSING	RNA Processing
fig|670.1701.peg.2023	Ribonuclease HI (EC 3.1.26.4);Ontology_term=KEGG_ENZYME:3.1.26.4	2.848	1.13134e-80	RNA PROCESSING	RNA Processing
fig|670.1701.peg.636	tRNA 2-thiouridine synthesis protein TusE	2.79355	8.95704e-57	RNA PROCESSING	RNA Processing
fig|670.1701.peg.900	LSU rRNA pseudouridine(1911/1915/1917) synthase (EC 5.4.99.23);Ontology_term=KEGG_ENZYME:5.4.99.23	2.5025	8.88943e-40	RNA PROCESSING	RNA Processing
fig|670.1701.peg.42	ATP-dependent RNA helicase RhlB (EC 3.6.4.13);Ontology_term=KEGG_ENZYME:3.6.4.13	2.3112	2.69486e-12	RNA PROCESSING	RNA Processing
fig|670.1701.peg.3871	tRNA pseudouridine(55) synthase (EC 5.4.99.25);Ontology_term=KEGG_ENZYME:5.4.99.25	2.14296	6.79545e-19	RNA PROCESSING	RNA Processing
fig|670.1701.peg.3456	Ribonuclease D (EC 3.1.26.3);Ontology_term=KEGG_ENZYME:3.1.26.3	1.96829	3.44514e-17	RNA PROCESSING	RNA Processing
fig|670.1701.peg.978	DNA-directed RNA polymerase omega subunit (EC 2.7.7.6);Ontology_term=KEGG_ENZYME:2.7.7.6	-2.18903	3.72307e-64	RNA PROCESSING	RNA Processing
fig|670.1701.peg.4814	Ribonuclease T	-2.2303	1.05031e-75	RNA PROCESSING	RNA Processing
fig|670.1701.peg.4407	SSU rRNA pseudouridine(516) synthase (EC 5.4.99.19);Ontology_term=KEGG_ENZYME:5.4.99.19	-2.4021	4.36437e-139	RNA PROCESSING	RNA Processing
fig|670.1701.peg.1920	Repair of Iron Centers di-iron protein	4	5.14132e-227	STRESS RESPONSE, DEFENSE, VIRULENCE	Stress Response, Defense and Virulence
fig|670.1701.peg.1992	Ribonuclease PH (EC 2.7.7.56);Ontology_term=KEGG_ENZYME:2.7.7.56	3.61891	5.6917e-245	STRESS RESPONSE, DEFENSE, VIRULENCE	Stress Response, Defense and Virulence
fig|670.1701.peg.2874	Aerotolerance protein BatB / Aerotolerance protein BatC	2.9542	1.73199e-85	STRESS RESPONSE, DEFENSE, VIRULENCE	Stress Response, Defense and Virulence
fig|670.1701.peg.2875	Aerotolerance protein BatD	2.9542	1.73199e-85	STRESS RESPONSE, DEFENSE, VIRULENCE	Stress Response, Defense and Virulence
fig|670.1701.peg.565	16S rRNA (cytidine(1402)-2'-O)-methyltransferase (EC 2.1.1.198);Ontology_term=KEGG_ENZYME:2.1.1.198	2.84645	4.62111e-50	STRESS RESPONSE, DEFENSE, VIRULENCE	Stress Response, Defense and Virulence
fig|670.1701.peg.1873	MarC family integral membrane protein	2.77259	9.98167e-77	STRESS RESPONSE, DEFENSE, VIRULENCE	Stress Response, Defense and Virulence
fig|670.1701.peg.342	Glutathione S-transferase (EC 2.5.1.18);Ontology_term=KEGG_ENZYME:2.5.1.18	2.54543	1.59353e-39	STRESS RESPONSE, DEFENSE, VIRULENCE	Stress Response, Defense and Virulence
fig|670.1701.peg.2897	Cold shock protein of CSP family	2.49185	3.05401e-43	STRESS RESPONSE, DEFENSE, VIRULENCE	Stress Response, Defense and Virulence
fig|670.1701.peg.1461	Two-component system response regulator OmpR	2.07039	1.69309e-16	STRESS RESPONSE, DEFENSE, VIRULENCE	Stress Response, Defense and Virulence
fig|670.1701.peg.1462	Osmolarity sensory histidine kinase EnvZ	2.07039	1.69309e-16	STRESS RESPONSE, DEFENSE, VIRULENCE	Stress Response, Defense and Virulence
fig|670.1701.peg.1659	Lipid A phosphoethanolamine transferase%2C putative	-2.32193	2.68638e-125	STRESS RESPONSE, DEFENSE, VIRULENCE	Stress Response, Defense and Virulence
fig|670.1701.peg.4409	Multidrug resistance transporter > Bicyclomycin resistance protein Bcr-1	-2.4021	4.36437e-139	STRESS RESPONSE, DEFENSE, VIRULENCE	Stress Response, Defense and Virulence
fig|670.1701.peg.3535	Uncharacterized protein YdiJ	4.35755	3.87939e-280
fig|670.1701.peg.3536	Putative protein-S-isoprenylcysteine methyltransferase	4.35755	3.87939e-280
fig|670.1701.peg.1201	Oxygen-insensitive NAD(P)H nitroreductase (EC 1.-.-.-) / Dihydropteridine reductase (EC 1.5.1.34);Ontology_term=KEGG_ENZYME:1.-.-.-,KEGG_ENZYME:1.5.1.34	4.24793	6.36233e-262
fig|670.1701.peg.1202	FIG01201374: hypothetical protein	4.24793	6.36233e-262
fig|670.1701.peg.1203	Transcriptional regulator%2C LysR family	4.24793	6.36233e-262
fig|670.1701.peg.3289	Gluconate utilization system Gnt-I transcriptional repressor	4.22239	3.08764e-285
fig|670.1701.peg.2315	Transcriptional regulator ArgP%2C LysR family	4.16993	4.39161e-282
fig|670.1701.peg.2316	Protein of unknown function DUF541	4.16993	4.39161e-282
fig|670.1701.peg.277	Maltose/maltodextrin transport ATP-binding protein MalK (EC 3.6.3.19);Ontology_term=KEGG_ENZYME:3.6.3.19	4.0579	2.38708e-303
fig|670.1701.peg.278	LacI-family transcriptional regulator	4.0579	2.38708e-303
fig|670.1701.peg.279	Arabinogalactan endo-1%2C4-beta-galactanase (EC 3.2.1.89);Ontology_term=KEGG_ENZYME:3.2.1.89	4.0579	2.38708e-303
fig|670.1701.peg.280	hypothetical protein	4.0579	2.38708e-303
fig|670.1701.peg.3033	hypothetical protein	4.04439	1.05285e-298
fig|670.1701.peg.5018	Membrane-associated phospholipid phosphatase	4.04439	1.95867e-289
fig|670.1701.peg.2882	L-alanine exporter AlaE	3.96963	6.36267e-203
fig|670.1701.peg.5088	Inosine-guanosine kinase (EC 2.7.1.73);Ontology_term=KEGG_ENZYME:2.7.1.73	3.75489	3.95153e-254
fig|670.1701.peg.1570	FIG01202345: hypothetical protein	3.75327	1.08163e-226
fig|670.1701.peg.1491	putative membrane protein	3.70044	2.97721e-173
fig|670.1701.peg.1492	Transcriptional regulator%2C AraC family	3.70044	2.97721e-173
fig|670.1701.peg.3034	Transcriptional activator of maltose regulon%2C MalT	3.70044	2.90263e-254
fig|670.1701.peg.646	hypothetical protein	3.70044	4.0958e-247
fig|670.1701.peg.3330	5-carboxymethyl-2-hydroxymuconate delta-isomerase (EC 5.3.3.10);Ontology_term=KEGG_ENZYME:5.3.3.10	3.67243	8.58169e-179
fig|670.1701.peg.3331	Predicted membrane protein	3.67243	8.58169e-179
fig|670.1701.peg.3332	hypothetical protein	3.67243	8.58169e-179
fig|670.1701.peg.3197	Cobalt/zinc/cadmium resistance protein CzcD	3.64386	5.68542e-142
fig|670.1701.peg.3198	Transcriptional regulator%2C MarR family	3.64386	5.68542e-142
fig|670.1701.peg.1493	Maltodextrin ABC transporter%2C permease protein MdxF	3.64134	1.38902e-239
fig|670.1701.peg.1494	Maltodextrin ABC transporter%2C permease protein MdxG	3.64134	1.38902e-239
fig|670.1701.peg.1204	5'-nucleotidase (EC 3.1.3.5);Ontology_term=KEGG_ENZYME:3.1.3.5	3.58496	2.42032e-198
fig|670.1701.peg.2588	hypothetical protein	3.54432	6.30109e-153
fig|670.1701.peg.2589	Cell division protein ZapB	3.54432	6.30109e-153
fig|670.1701.peg.1893	DNA polymerase II (EC 2.7.7.7);Ontology_term=KEGG_ENZYME:2.7.7.7	3.54432	2.41646e-132
fig|670.1701.peg.2501	Transcriptional regulator VC2383%2C LysR family	3.52356	1.24241e-137
fig|670.1701.peg.660	Methyl-accepting chemotaxis sensor/transducer protein	3.5025	3.95212e-239
fig|670.1701.peg.661	Permease of the drug/metabolite transporter (DMT) superfamily	3.5025	3.95212e-239
fig|670.1701.peg.1832	Transcriptional regulator%2C LysR family	3.5025	5.87065e-112
fig|670.1701.peg.3576	Beta-ketoadipate enol-lactone hydrolase (EC 3.1.1.24);Ontology_term=KEGG_ENZYME:3.1.1.24	3.5025	1.46789e-152
fig|670.1701.peg.1643	GGDEF domain protein	3.49185	1.70684e-142
fig|670.1701.peg.1134	FIG01199991: hypothetical protein	3.45943	7.72608e-125
fig|670.1701.peg.1177	SAM-dependent methyltransferase	3.39232	2.09197e-173
fig|670.1701.peg.1711	L-asparaginase (EC 3.5.1.1);Ontology_term=KEGG_ENZYME:3.5.1.1	3.39232	4.52195e-153
fig|670.1701.peg.3565	FIG01199620: hypothetical protein	3.38198	1.3613e-223
fig|670.1701.peg.1224	hypothetical protein	3.35755	1.26932e-120
fig|670.1701.peg.1225	Spermidine N1-acetyltransferase (EC 2.3.1.57);Ontology_term=KEGG_ENZYME:2.3.1.57	3.35755	1.26932e-120
fig|670.1701.peg.1226	FIG01199610: hypothetical protein	3.35755	1.26932e-120
fig|670.1701.peg.1624	Inner membrane protein YihY%2C formerly thought to be RNase BN	3.32193	1.78111e-162
fig|670.1701.peg.1625	hypothetical protein	3.32193	1.78111e-162
fig|670.1701.peg.1626	Predicted ATPase	3.32193	1.78111e-162
fig|670.1701.peg.2725	Lon protease homolog YcbZ	3.32193	5.04852e-87
fig|670.1701.peg.3090	Putative periplasmic protein	3.32193	2.15653e-66
fig|670.1701.peg.1317	Oxidoreductase YdhF	3.31159	1.50996e-191
fig|670.1701.peg.2804	Small-conductance mechanosensitive channel	3.29278	1.01298e-131
fig|670.1701.peg.1611	Putative TEGT family carrier/transport protein	3.25376	1.62875e-168
fig|670.1701.peg.1590	Predicted transcriptional regulator	3.23266	9.09622e-79
fig|670.1701.peg.605	Glutamate synthase [NADPH] large chain (EC 1.4.1.13);Ontology_term=KEGG_ENZYME:1.4.1.13	3.22088	1.28172e-96
fig|670.1701.peg.606	Glutamate synthase [NADPH] small chain (EC 1.4.1.13);Ontology_term=KEGG_ENZYME:1.4.1.13	3.22088	1.28172e-96
fig|670.1701.peg.534	Predicted nucleoside-diphosphate-sugar epimerases	3.16993	6.22513e-85
fig|670.1701.peg.1847	Signal peptide peptidase SppA (protease 4)	3.16993	6.56345e-116
fig|670.1701.peg.2745	Periplasmic alpha-amylase (EC 3.2.1.1);Ontology_term=KEGG_ENZYME:3.2.1.1	3.14296	2.34953e-69
fig|670.1701.peg.3705	Two-component system sensor histidine kinase	3.1375	1.58824e-113
fig|670.1701.peg.3706	Putative chemotaxis protein CheY	3.1375	1.58824e-113
fig|670.1701.peg.3707	Predicted signal transduction protein	3.1375	1.58824e-113
fig|670.1701.peg.2639	beta-N-acetylglucosaminidase (EC 3.2.1.52);Ontology_term=KEGG_ENZYME:3.2.1.52	3.12928	2.0297e-70
fig|670.1701.peg.346	Flagellin protein FlaA	3.12553	2.62918e-151
fig|670.1701.peg.2881	Predicted signal transduction protein	3.11548	4.08974e-76
fig|670.1701.peg.2478	Regulator of sigma D	3.10434	8.69784e-121
fig|670.1701.peg.2480	hypothetical protein	3.10434	8.69784e-121
fig|670.1701.peg.2481	hypothetical protein	3.10434	8.69784e-121
fig|670.1701.peg.3336	hypothetical protein	3.10434	2.11368e-73
fig|670.1701.peg.3337	Phage shock protein E	3.10434	2.11368e-73
fig|670.1701.peg.2952	Cystathionine beta-lyase (EC 4.4.1.8);Ontology_term=KEGG_ENZYME:4.4.1.8	3.08746	3.75426e-86
fig|670.1701.peg.3888	Flagellin protein FlaE	3.05889	2.0334e-63
fig|670.1701.peg.4992	ABC-type multidrug transport system%2C ATPase and permease component	3.05889	3.71548e-69
fig|670.1701.peg.3883	Histidine permease YuiF	3.04836	2.81865e-120
fig|670.1701.peg.625	MSHA biogenesis protein MshF	3.02554	2.55479e-93
fig|670.1701.peg.626	hypothetical protein	3.02554	2.55479e-93
fig|670.1701.peg.627	MSHA pilin protein MshA	3.02554	2.55479e-93
fig|670.1701.peg.628	MSHA pilin protein MshA	3.02554	2.55479e-93
fig|670.1701.peg.629	MSHA pilin protein MshC	3.02554	2.55479e-93
fig|670.1701.peg.630	MSHA pilin protein MshD	3.02554	2.55479e-93
fig|670.1701.peg.631	MSHA biogenesis protein MshO	3.02554	2.55479e-93
fig|670.1701.peg.1278	Exodeoxyribonuclease I (EC 3.1.11.1);Ontology_term=KEGG_ENZYME:3.1.11.1	2.974	5.31272e-97
fig|670.1701.peg.1079	CopG protein	2.96963	5.5931e-70
fig|670.1701.peg.5002	hypothetical protein	2.96963	1.60074e-57
fig|670.1701.peg.2779	PAS factor	2.96347	6.04707e-41
fig|670.1701.peg.1377	hypothetical protein	2.95936	3.52646e-95
fig|670.1701.peg.1378	Putative efflux (PET) family inner membrane protein YccS	2.95936	3.52646e-95
fig|670.1701.peg.1848	hypothetical protein	2.95842	9.14117e-83
fig|670.1701.peg.2000	Protein of unknown function DUF55	2.88753	9.56369e-74
fig|670.1701.peg.2001	Predicted membrane protein	2.88753	9.56369e-74
fig|670.1701.peg.2002	Uncharacterized conserved protein YfiP%2C contains DTW domain	2.88753	9.56369e-74
fig|670.1701.peg.811	hypothetical protein	2.88264	3.45453e-67
fig|670.1701.peg.812	Putative regulatory protein%2C P-II family	2.88264	3.45453e-67
fig|670.1701.peg.813	CBS domain protein	2.88264	3.45453e-67
fig|670.1701.peg.814	FIG01201465: hypothetical protein	2.88264	3.45453e-67
fig|670.1701.peg.815	Phosphodiesterase YfcE	2.88264	3.45453e-67
fig|670.1701.peg.521	Tripeptide aminopeptidase (EC 3.4.11.4);Ontology_term=KEGG_ENZYME:3.4.11.4	2.87709	2.03841e-39
fig|670.1701.peg.1687	Cystathionine gamma-synthase (EC 2.5.1.48);Ontology_term=KEGG_ENZYME:2.5.1.48	2.87447	2.83542e-78
fig|670.1701.peg.5021	hypothetical protein	2.85798	3.36909e-33
fig|670.1701.peg.391	FIG01200041: hypothetical protein	2.85086	7.69646e-89
fig|670.1701.peg.392	FIG01199869: hypothetical protein	2.85086	7.69646e-89
fig|670.1701.peg.1546	Quinolinate synthetase (EC 2.5.1.72);Ontology_term=KEGG_ENZYME:2.5.1.72	2.848	5.31269e-84
fig|670.1701.peg.2024	DNA polymerase III epsilon subunit (EC 2.7.7.7);Ontology_term=KEGG_ENZYME:2.7.7.7	2.848	1.13134e-80
fig|670.1701.peg.2025	FIG004599: Hypothetical protein	2.848	1.13134e-80
fig|670.1701.peg.566	Penicillin-binding protein activator LpoA	2.84645	4.62111e-50
fig|670.1701.peg.2378	hypothetical protein	2.8365	9.92703e-41
fig|670.1701.peg.2890	Uncharacterized protein YqiC	2.8365	2.61619e-67
fig|670.1701.peg.975	Anaerobic C4-dicarboxylate transporter DcuA	2.8314	6.92135e-67
fig|670.1701.peg.2975	Carboxyl-terminal protease	2.80735	6.77389e-69
fig|670.1701.peg.2976	FIG01202039: hypothetical protein	2.80735	6.77389e-69
fig|670.1701.peg.2747	Protease HtpX	2.80735	2.10596e-81
fig|670.1701.peg.638	N-acetylglucosamine regulated methyl-accepting chemotaxis protein	2.79355	8.95704e-57
fig|670.1701.peg.2459	hypothetical protein	2.78427	5.02267e-38
fig|670.1701.peg.1874	FIG01199926: hypothetical protein	2.77259	9.98167e-77
fig|670.1701.peg.2269	3-deoxy-D-manno-octulosonic acid kinase (EC 2.7.1.166);Ontology_term=KEGG_ENZYME:2.7.1.166	2.76939	6.7429e-51
fig|670.1701.peg.1068	ATP-dependent DNA helicase RecG (EC 3.6.4.12);Ontology_term=KEGG_ENZYME:3.6.4.12	2.76553	3.77986e-72
fig|670.1701.peg.2221	Bacterial ribosome SSU maturation protein RimP	2.74147	4.46768e-63
fig|670.1701.peg.2533	Thiol peroxidase%2C Bcp-type (EC 1.11.1.15);Ontology_term=KEGG_ENZYME:1.11.1.15	2.73697	3.64555e-42
fig|670.1701.peg.2427	L-lactate permease	2.70044	1.14023e-42
fig|670.1701.peg.2428	Predicted Lactate-responsive regulator%2C LysR family	2.70044	1.14023e-42
fig|670.1701.peg.2429	Prolyl endopeptidase (EC 3.4.21.26);Ontology_term=KEGG_ENZYME:3.4.21.26	2.70044	1.14023e-42
fig|670.1701.peg.3366	Transcriptional regulator%2C LysR family	2.70044	8.7612e-69
fig|670.1701.peg.3367	FIG01200760: hypothetical protein	2.70044	8.7612e-69
fig|670.1701.peg.3368	Transcriptional regulator%2C YafY family	2.70044	8.7612e-69
fig|670.1701.peg.3369	hypothetical protein	2.70044	8.7612e-69
fig|670.1701.peg.5096	Protein YciN	2.70044	6.34283e-28
fig|670.1701.peg.1720	Lysophospholipase L2 (EC 3.1.1.5);Ontology_term=KEGG_ENZYME:3.1.1.5	2.69032	2.6353e-70
fig|670.1701.peg.1358	hypothetical protein	2.68748	1.31903e-37
fig|670.1701.peg.1359	Uncharacterized protein YhbT	2.68748	1.31903e-37
fig|670.1701.peg.1360	Uncharacterized N-acetyltransferase YhbS	2.68748	1.31903e-37
fig|670.1701.peg.1361	hypothetical protein	2.68748	1.31903e-37
fig|670.1701.peg.1672	Iron-containing alcohol dehydrogenase	2.67807	6.67317e-60
fig|670.1701.peg.1122	FIG01199602: hypothetical protein	2.66838	6.95904e-67
fig|670.1701.peg.564	Cytochrome c5	2.66606	3.47453e-49
fig|670.1701.peg.2685	FIG01199573: hypothetical protein	2.66297	4.84184e-48
fig|670.1701.peg.3601	Thermostable carboxypeptidase 1 (EC 3.4.17.19);Ontology_term=KEGG_ENZYME:3.4.17.19	2.65208	7.43803e-61
fig|670.1701.peg.1066	Predicted signal-transduction protein containing cAMP-binding and CBS domains	2.63227	3.41711e-62
fig|670.1701.peg.1067	DEDDh 3'-5' exonuclease domain of the epsilon subunit of DNA polymerase III	2.63227	3.41711e-62
fig|670.1701.peg.856	Inosine-guanosine kinase (EC 2.7.1.73);Ontology_term=KEGG_ENZYME:2.7.1.73	2.63227	2.58785e-47
fig|670.1701.peg.2732	FIG01199606: hypothetical protein	2.61143	5.53724e-38
fig|670.1701.peg.2791	Sodium:alanine symporter family protein	2.61005	3.274e-48
fig|670.1701.peg.2998	Adenosine deaminase (EC 3.5.4.4);Ontology_term=KEGG_ENZYME:3.5.4.4	2.58496	2.36355e-42
fig|670.1701.peg.1376	Zn-ribbon-containing%2C possibly RNA-binding protein and truncated derivatives	2.58496	2.90582e-53
fig|670.1701.peg.1312	FIG01200287: hypothetical protein	2.57075	1.7712e-43
fig|670.1701.peg.1313	Transcription-repair coupling factor	2.57075	1.7712e-43
fig|670.1701.peg.2038	Transcriptional regulator VpsT	2.56294	8.14721e-52
fig|670.1701.peg.1613	Lysine exporter LysO	2.53605	3.28529e-38
fig|670.1701.peg.1614	FIG01199945: hypothetical protein	2.53605	3.28529e-38
fig|670.1701.peg.1615	Glutamate decarboxylase%2C eukaryotic type (EC 4.1.1.15);Ontology_term=KEGG_ENZYME:4.1.1.15	2.53605	3.28529e-38
fig|670.1701.peg.1435	UPF0246 protein YaaA	2.53051	3.45943e-44
fig|670.1701.peg.2167	ATPase RavA	2.52356	3.88113e-48
fig|670.1701.peg.1880	Methyl-accepting chemotaxis sensor/transducer protein	2.51457	9.6136e-53
fig|670.1701.peg.1699	D-serine ammonia-lyase (EC 4.3.1.18);Ontology_term=KEGG_ENZYME:4.3.1.18	2.50901	1.44392e-40
fig|670.1701.peg.902	Transglycosylase%2C Slt family	2.5025	8.88943e-40
fig|670.1701.peg.1729	FIG01200865: hypothetical protein	2.5025	2.57077e-18
fig|670.1701.peg.1105	Type IV pilus biogenesis protein PilM	2.5025	3.29883e-36
fig|670.1701.peg.1106	Multimodular transpeptidase-transglycosylase (EC 2.4.1.129) (EC 3.4.-.-);Ontology_term=KEGG_ENZYME:2.4.1.129,KEGG_ENZYME:3.4.-.-	2.5025	3.29883e-36
fig|670.1701.peg.2244	Bis-ABC ATPase Uup	2.49185	7.76421e-32
fig|670.1701.peg.2245	hypothetical protein	2.49185	7.76421e-32
fig|670.1701.peg.2896	hypothetical protein	2.49185	3.05401e-43
fig|670.1701.peg.883	TRAP transporter solute receptor%2C TAXI family precursor	2.47131	4.65611e-35
fig|670.1701.peg.884	FIG01202655: hypothetical protein	2.47131	4.65611e-35
fig|670.1701.peg.2116	Lon protease homolog YcbZ	2.44057	3.009e-33
fig|670.1701.peg.3298	Multidrug resistance transporter%2C Bcr/CflA family	2.4021	1.54206e-42
fig|670.1701.peg.3299	FIG01199646: hypothetical protein	2.4021	1.54206e-42
fig|670.1701.peg.2396	Transcription-repair coupling factor	2.39232	3.98532e-27
fig|670.1701.peg.2397	FIG01200265: hypothetical protein	2.39232	3.98532e-27
fig|670.1701.peg.2398	Acetyltransferase%2C GNAT family	2.39232	3.98532e-27
fig|670.1701.peg.2516	Transcription accessory protein (S1 RNA-binding domain)	2.37346	3.46246e-41
fig|670.1701.peg.3782	Low molecular weight protein-tyrosine-phosphatase (EC 3.1.3.48) > Etp;Ontology_term=KEGG_ENZYME:3.1.3.48	2.36923	1.35076e-26
fig|670.1701.peg.3783	Tyrosine-protein kinase (EC 2.7.10.2);Ontology_term=KEGG_ENZYME:2.7.10.2	2.36923	1.35076e-26
fig|670.1701.peg.1696	FIG01199582: hypothetical protein	2.34792	1.38904e-33
fig|670.1701.peg.2099	MSHA biogenesis protein MshG	2.34395	7.83067e-38
fig|670.1701.peg.2100	MSHA biogenesis protein MshF	2.34395	7.83067e-38
fig|670.1701.peg.2249	hypothetical protein	2.32193	1.33591e-37
fig|670.1701.peg.2250	Transcriptional regulator%2C LysR family	2.32193	1.33591e-37
fig|670.1701.peg.3455	Transcriptional regulator LuxZ	2.32193	2.36655e-22
fig|670.1701.peg.1179	Adenosine deaminase (EC 3.5.4.4);Ontology_term=KEGG_ENZYME:3.5.4.4	2.2854	1.2663e-30
fig|670.1701.peg.317	LSU rRNA pseudouridine(2457) synthase (EC 5.4.99.20);Ontology_term=KEGG_ENZYME:5.4.99.20	2.28077	2.83944e-12
fig|670.1701.peg.2022	c-di-GMP phosphodiesterase (EC 3.1.4.52) > biofilm repressor MbaM;Ontology_term=KEGG_ENZYME:3.1.4.52	2.28011	6.01034e-30
fig|670.1701.peg.2162	Histidine triad family protein	2.27684	6.81477e-31
fig|670.1701.peg.2163	Ferrous iron transport protein C	2.27684	6.81477e-31
fig|670.1701.peg.2371	hypothetical protein	2.27302	1.60035e-20
fig|670.1701.peg.2372	Two-component system sensor histidine kinase	2.27302	1.60035e-20
fig|670.1701.peg.2579	NADPH:quinone reductase	2.27302	6.87015e-32
fig|670.1701.peg.2580	putative membrane protein	2.27302	6.87015e-32
fig|670.1701.peg.1045	DNA polymerase I (EC 2.7.7.7);Ontology_term=KEGG_ENZYME:2.7.7.7	2.25239	4.16101e-19
fig|670.1701.peg.486	Membrane alanine aminopeptidase N (EC 3.4.11.2);Ontology_term=KEGG_ENZYME:3.4.11.2	2.2177	2.42625e-11
fig|670.1701.peg.1214	Acetyltransferase	2.17754	5.29944e-28
fig|670.1701.peg.2871	Lipid A core-O-antigen ligase	2.16993	5.56676e-26
fig|670.1701.peg.450	FIG008443: hypothetical protein	2.16993	1.49157e-12
fig|670.1701.peg.451	FIG139976: hypothetical protein	2.16993	1.49157e-12
fig|670.1701.peg.452	FIG002781: Alpha-L-glutamate ligase family protein	2.16993	1.49157e-12
fig|670.1701.peg.1053	RTX toxins and related Ca2+-binding proteins	2.16993	3.13093e-23
fig|670.1701.peg.1379	Transcriptional regulator%2C LysR family	2.16993	9.42603e-23
fig|670.1701.peg.1380	FIG01202765: hypothetical protein	2.16993	9.42603e-23
fig|670.1701.peg.3573	FIG01199830: hypothetical protein	2.16993	6.47006e-25
fig|670.1701.peg.3574	FIG01964566: Predicted membrane protein%2C hemolysin III homolog	2.16993	6.47006e-25
fig|670.1701.peg.1028	DamX-related protein	2.15754	5.91191e-20
fig|670.1701.peg.1170	Glutamate synthase [NADPH] large chain (EC 1.4.1.13);Ontology_term=KEGG_ENZYME:1.4.1.13	2.1479	6.59344e-09
fig|670.1701.peg.3624	tRNA-dihydrouridine(16) synthase	2.14684	1.55213e-24
fig|670.1701.peg.3625	Protein of unknown function VC1106	2.14684	1.55213e-24
fig|670.1701.peg.3018	ABC transporter%2C substrate-binding protein (cluster 5%2C nickel/peptides/opines)	2.13245	2.22414e-18
fig|670.1701.peg.1467	GGDEF domain protein	2.12776	8.14028e-18
fig|670.1701.peg.3638	ATP-dependent helicase HrpA	2.12553	1.59944e-18
fig|670.1701.peg.3639	hypothetical protein	2.12553	1.59944e-18
fig|670.1701.peg.3640	hypothetical protein	2.12553	1.59944e-18
fig|670.1701.peg.1316	Cytidine deaminase (EC 3.5.4.5);Ontology_term=KEGG_ENZYME:3.5.4.5	2.11548	2.54751e-17
fig|670.1701.peg.3527	Phosphotransferase system mannitol/fructose-specific IIA domain	2.1112	2.35327e-08
fig|670.1701.peg.3528	PTS system%2C fructose-specific IIC component / PTS system%2C fructose-specific IIB component (EC 2.7.1.202);Ontology_term=KEGG_ENZYME:2.7.1.202	2.1112	2.35327e-08
fig|670.1701.peg.2822	TRAP-type uncharacterized transport system%2C fused permease component	2.09516	3.84873e-25
fig|670.1701.peg.1458	hypothetical protein	2.07039	1.69309e-16
fig|670.1701.peg.1459	hypothetical protein	2.07039	1.69309e-16
fig|670.1701.peg.1460	hypothetical protein	2.07039	1.69309e-16
fig|670.1701.peg.178	Outer membrane lipoprotein	2.06054	3.18811e-17
fig|670.1701.peg.179	L%2CD-transpeptidase	2.06054	3.18811e-17
fig|670.1701.peg.3779	hypothetical protein	2.05063	3.84009e-18
fig|670.1701.peg.2409	Peptidase B (EC 3.4.11.23);Ontology_term=KEGG_ENZYME:3.4.11.23	2.04731	1.63944e-20
fig|670.1701.peg.2410	Nucleoside diphosphate kinase (EC 2.7.4.6);Ontology_term=KEGG_ENZYME:2.7.4.6	2.04731	1.63944e-20
fig|670.1701.peg.265	Transcriptional regulator%2C AcrR family	2.04509	1.87992e-13
fig|670.1701.peg.266	CzcABC family efflux RND transporter%2C membrane fusion protein	2.04509	1.87992e-13
fig|670.1701.peg.2663	hypothetical protein	2.04439	1.931e-14
fig|670.1701.peg.2664	FIG01200668: hypothetical protein	2.04439	1.931e-14
fig|670.1701.peg.3660	Manganese-dependent inorganic pyrophosphatase (EC 3.6.1.1);Ontology_term=KEGG_ENZYME:3.6.1.1	2.04182	1.67426e-22
fig|670.1701.peg.3661	hypothetical protein	2.04182	1.67426e-22
fig|670.1701.peg.3276	hypothetical protein	2.03562	1.04177e-20
fig|670.1701.peg.3277	Enhancing lycopene biosynthesis protein 2	2.03562	1.04177e-20
fig|670.1701.peg.2703	Transcriptional regulator%2C LuxR family	2	1.47693e-18
fig|670.1701.peg.1823	putative sigma-54 interacting response regulator transcription regulator protein	2	2.03329e-18
fig|670.1701.peg.3915	Type IV fimbrial biogenesis protein PilV	2	1.72992e-16
fig|670.1701.peg.3916	FIG01200914: hypothetical protein	2	1.72992e-16
fig|670.1701.peg.3917	Aminobenzoyl-glutamate transport protein	2	1.72992e-16
fig|670.1701.peg.2213	Sensory box/GGDEF family protein	1.97863	2.46555e-16
fig|670.1701.peg.2582	DnaK-related protein	1.97575	9.36291e-12
fig|670.1701.peg.2583	DnaK-related protein	1.97575	9.36291e-12
fig|670.1701.peg.1417	hypothetical protein	1.96963	4.6776e-12
fig|670.1701.peg.1798	Predicted transcriptional regulator LiuR of leucine degradation pathway%2C MerR family	1.96347	1.36908e-15
fig|670.1701.peg.1799	Isovaleryl-CoA dehydrogenase (EC 1.3.8.4);Ontology_term=KEGG_ENZYME:1.3.8.4	1.96347	1.36908e-15
fig|670.1701.peg.2206	Leader peptidase (Prepilin peptidase) (EC 3.4.23.43) / N-methyltransferase (EC 2.1.1.-);Ontology_term=KEGG_ENZYME:3.4.23.43,KEGG_ENZYME:2.1.1.-	1.96347	7.23607e-15
fig|670.1701.peg.2207	Dephospho-CoA kinase (EC 2.7.1.24);Ontology_term=KEGG_ENZYME:2.7.1.24	1.96347	7.23607e-15
fig|670.1701.peg.2208	Cell division protein ZapD	1.96347	7.23607e-15
fig|670.1701.peg.3172	Chitodextrinase (EC 3.2.1.14);Ontology_term=KEGG_ENZYME:3.2.1.14	-1.96347	7.47869e-88
fig|670.1701.peg.2730	hypothetical protein	-2	3.61604e-50
fig|670.1701.peg.4954	Transposase	-2	3.08824e-58
fig|670.1701.peg.4628	Glycosidase	-2	5.64101e-78
fig|670.1701.peg.3323	Oxygen-insensitive NAD(P)H nitroreductase (EC 1.-.-.-) / Dihydropteridine reductase (EC 1.5.1.34);Ontology_term=KEGG_ENZYME:1.-.-.-,KEGG_ENZYME:1.5.1.34	-2.03953	2.51332e-74
fig|670.1701.peg.1675	Cobalt/zinc/cadmium resistance protein CzcD	-2.05063	1.01964e-72
fig|670.1701.peg.3696	Acetoacetyl-CoA reductase (EC 1.1.1.36);Ontology_term=KEGG_ENZYME:1.1.1.36	-2.08246	1.4302e-93
fig|670.1701.peg.3698	hypothetical protein	-2.08246	1.4302e-93
fig|670.1701.peg.3699	Polyhydroxyalkanoic acid synthase	-2.08246	1.4302e-93
fig|670.1701.peg.4918	Uncharacterized protein YeaC	-2.08746	1.9826e-84
fig|670.1701.peg.4919	FIG01200921: hypothetical protein	-2.08746	1.9826e-84
fig|670.1701.peg.1905	hypothetical protein	-2.10962	1.40723e-89
fig|670.1701.peg.1906	hypothetical protein	-2.10962	1.40723e-89
fig|670.1701.peg.4576	Acyl-CoA thioesterase YciA%2C involved in membrane biogenesis	-2.11548	1.92062e-66
fig|670.1701.peg.4577	YciL protein	-2.11548	1.92062e-66
fig|670.1701.peg.4578	FIG01199776: hypothetical protein	-2.11548	1.92062e-66
fig|670.1701.peg.2140	hypothetical protein	-2.14684	4.66504e-51
fig|670.1701.peg.3633	Ferric siderophore transport system%2C biopolymer transport protein ExbB	-2.15754	3.84212e-104
fig|670.1701.peg.3634	Biopolymer transport protein ExbD/TolR	-2.15754	3.84212e-104
fig|670.1701.peg.3635	putative TonB-dependent receptor	-2.15754	3.84212e-104
fig|670.1701.peg.3478	Alpha-1%2C2-mannosidase family protein	-2.16993	8.80645e-110
fig|670.1701.peg.3479	Alpha-1%2C2-mannosidase family protein	-2.16993	8.80645e-110
fig|670.1701.peg.1591	UPF0294 protein YafD	-2.1822	2.11094e-79
fig|670.1701.peg.1592	FIG01199993: hypothetical protein	-2.1822	2.11094e-79
fig|670.1701.peg.4661	hypothetical protein	-2.18587	8.44154e-82
fig|670.1701.peg.977	Guanylate kinase (EC 2.7.4.8);Ontology_term=KEGG_ENZYME:2.7.4.8	-2.18903	3.72307e-64
fig|670.1701.peg.1962	Pressure-regulated ORF-like protein	-2.25716	2.78533e-94
fig|670.1701.peg.4662	hypothetical protein	-2.26303	2.82479e-88
fig|670.1701.peg.4663	Methyl-accepting chemotaxis sensor/transducer protein	-2.26303	2.82479e-88
fig|670.1701.peg.2330	Methyl-accepting chemotaxis protein I (serine chemoreceptor protein)	-2.27009	6.5471e-125
fig|670.1701.peg.2331	Chromosome segregation ATPase	-2.27009	6.5471e-125
fig|670.1701.peg.1657	hypothetical protein	-2.32193	2.68638e-125
fig|670.1701.peg.4752	Nucleoid-associated protein NdpA	-2.34792	1.23073e-130
fig|670.1701.peg.4408	hypothetical protein	-2.4021	4.36437e-139
fig|670.1701.peg.1326	2-oxoglutarate dehydrogenase complex%2C dehydrogenase component	-2.42968	9.20278e-128
fig|670.1701.peg.1327	putative histidinol phosphatase and related hydrolases of the PHP family	-2.42968	9.20278e-128
fig|670.1701.peg.1328	Soluble cytochrome b562	-2.42968	9.20278e-128
fig|670.1701.peg.4528	FIG023103: Predicted transmembrane protein	-2.44057	6.10615e-211
fig|670.1701.peg.1633	FIG01201200: hypothetical protein	-2.47131	1.30327e-152
fig|670.1701.peg.1634	FIG01200235: hypothetical protein	-2.47131	1.30327e-152
fig|670.1701.peg.4979	hypothetical protein	-2.52356	7.88409e-79
fig|670.1701.peg.4980	Thiopurine S-methyltransferase (EC 2.1.1.67);Ontology_term=KEGG_ENZYME:2.1.1.67	-2.52356	7.88409e-79
fig|670.1701.peg.4554	hypothetical protein	-2.56478	1.78141e-259
fig|670.1701.peg.4555	MutT/nudix family protein	-2.56478	1.78141e-259
fig|670.1701.peg.4582	Proton/glutamate symporter	-2.6009	3.18907e-168
fig|670.1701.peg.4730	Uncharacterized S4 RNA-binding-domain protein YbcJ	-2.66297	9.87954e-263
fig|670.1701.peg.4816	FIG01200261: hypothetical protein	-2.67807	4.23121e-170
fig|670.1701.peg.4615	54K polar flagellar sheath protein A	-2.7425	3.63181e-225
fig|670.1701.peg.4458	ABC transporter%2C substrate-binding protein (cluster 5%2C nickel/peptides/opines)	-2.74723	3.64314e-233
fig|670.1701.peg.4837	FIG01199643: hypothetical protein	-2.74723	2.06761e-287
fig|670.1701.peg.4963	Two-component system sensor histidine kinase	-2.76553	9.21948e-238
fig|670.1701.peg.4964	Two-component transcriptional response regulator%2C LuxR family	-2.76553	9.21948e-238
fig|670.1701.peg.4965	Transcriptional regulator associated with choline-based osmoprotection%2C MarR family	-2.76553	9.21948e-238
fig|670.1701.peg.1469	Serine/threonine protein kinase	-2.77761	1.72887e-256
fig|670.1701.peg.4953	Uncharacterized protein YfcC	-2.80735	2.14459e-161
fig|670.1701.peg.4618	hypothetical protein	-2.80735	2.82005e-215
fig|670.1701.peg.4619	Cell wall endopeptidase%2C family M23/M37	-2.80735	2.82005e-215
fig|670.1701.peg.4908	FAD:protein FMN transferase (EC 2.7.1.180) @ FAD:protein FMN transferase (EC 2.7.1.180)%2C NqrBC-associated;Ontology_term=KEGG_ENZYME:2.7.1.180,KEGG_ENZYME:2.7.1.180	-2.80735	2.2061e-188
fig|670.1701.peg.4541	Rod shape-determining protein MreB	-2.89947	3.03994e-278
fig|670.1701.peg.4542	Rod shape-determining protein MreC	-2.89947	3.03994e-278
fig|670.1701.peg.4753	FIG01202679: hypothetical protein	-2.89947	2.69247e-287
fig|670.1701.peg.4977	ABC-type antimicrobial peptide transport system%2C permease component	-2.90689	1.47852e-240
fig|670.1701.peg.4978	FIG003461: hypothetical protein	-2.90689	1.47852e-240
fig|670.1701.peg.4841	Uncharacterized protein SO_0942	-2.92057	3.83389e-210
fig|670.1701.peg.4764	Probable transcriptional activator for leuABCD operon	-3.27302	4.06904e-300

## Sheet: Table S6
Supplementary Table S6: List of differential expression genes when compared 5HP vs S02
				categories, based on RASTtk
gene ID	descriptions	log2FC	q-value	superclass	class
fig|670.1701.peg.2270	dTDP-glucose 4%2C6-dehydratase (EC 4.2.1.46);Ontology_term=KEGG_ENZYME:4.2.1.46	2.06413	1.04008e-16	CELL ENVELOPE	Cell Envelope, Capsule and Slime layer
fig|670.1701.peg.2271	Glucose-1-phosphate thymidylyltransferase (EC 2.7.7.24);Ontology_term=KEGG_ENZYME:2.7.7.24	2.06413	1.04008e-16	CELL ENVELOPE	Cell Envelope, Capsule and Slime layer
fig|670.1701.peg.2444	Outer membrane protein OmpK	-2.64757	3.20973e-55	CELL ENVELOPE	Cell Envelope, Capsule and Slime layer
fig|670.1701.peg.544	Flagellar basal-body P-ring formation protein FlgA	3.42931	1.77631e-176	CELLULAR PROCESSES	Motility and Chemotaxis
fig|670.1701.peg.545	Negative regulator of flagellin synthesis FlgM (anti-sigma28)	3.42931	1.77631e-176	CELLULAR PROCESSES	Motility and Chemotaxis
fig|670.1701.peg.546	Flagellar biosynthesis protein FlgN	3.42931	1.77631e-176	CELLULAR PROCESSES	Motility and Chemotaxis
fig|670.1701.peg.562	Chromosome (plasmid) partitioning protein ParB	3.35962	8.31468e-122	CELLULAR PROCESSES	Cell Cycle, Cell Division and Death
fig|670.1701.peg.561	Chromosome (plasmid) partitioning protein ParA	3.35962	8.31468e-122	CELLULAR PROCESSES	Cell Cycle, Cell Division and Death
fig|670.1701.peg.41	Thioredoxin	3.25354	8.7072e-57	CELLULAR PROCESSES	Cell Cycle, Cell Division and Death
fig|670.1701.peg.2581	FIG015547: peptidase%2C M16 family / FIG015287: Zinc protease	3.02975	7.50315e-119	CELLULAR PROCESSES	Cell Cycle, Cell Division and Death
fig|670.1701.peg.2476	FIG015547: peptidase%2C M16 family / FIG015287: Zinc protease	2.8365	7.08244e-84	CELLULAR PROCESSES	Cell Cycle, Cell Division and Death
fig|670.1701.peg.1690	16S rRNA (cytosine(1402)-N(4))-methyltransferase (EC 2.1.1.199);Ontology_term=KEGG_ENZYME:2.1.1.199	2.58496	3.51166e-55	CELLULAR PROCESSES	Cell Cycle, Cell Division and Death
fig|670.1701.peg.3677	Chemotaxis protein CheC -- inhibitor of MCP methylation	2.45943	3.94072e-36	CELLULAR PROCESSES	Motility and Chemotaxis
fig|670.1701.peg.3075	Flagellar basal-body rod protein FlgB	2.43296	1.15991e-39	CELLULAR PROCESSES	Motility and Chemotaxis
fig|670.1701.peg.3076	Flagellar basal-body P-ring formation protein FlgA	2.43296	1.15991e-39	CELLULAR PROCESSES	Motility and Chemotaxis
fig|670.1701.peg.2209	DNA gyrase inhibitor YacG	2.29278	1.65187e-30	CELLULAR PROCESSES	Cell Cycle, Cell Division and Death
fig|670.1701.peg.1543	16S rRNA (cytosine(1402)-N(4))-methyltransferase (EC 2.1.1.199);Ontology_term=KEGG_ENZYME:2.1.1.199	2.03562	1.13677e-20	CELLULAR PROCESSES	Cell Cycle, Cell Division and Death
fig|670.1701.peg.1545	Cell division protein FtsI [Peptidoglycan synthetase] (EC 2.4.1.129);Ontology_term=KEGG_ENZYME:2.4.1.129	2.03562	1.13677e-20	CELLULAR PROCESSES	Cell Cycle, Cell Division and Death
fig|670.1701.peg.1544	Cell division protein FtsL	2.03562	1.13677e-20	CELLULAR PROCESSES	Cell Cycle, Cell Division and Death
fig|670.1701.peg.4969	Chromosome partition protein MukB	-2.43296	2.93205e-75	CELLULAR PROCESSES	Cell Cycle, Cell Division and Death
fig|670.1701.peg.582	Thioredoxin	-2.73365	7.58753e-49	CELLULAR PROCESSES	Cell Cycle, Cell Division and Death
fig|670.1701.peg.2128	Transamidase GatB domain protein	-3.20464	2.57641e-199	CELLULAR PROCESSES	Cell Cycle, Cell Division and Death
fig|670.1701.peg.2127	SSU ribosomal protein S21p	-3.20464	2.57641e-199	CELLULAR PROCESSES	Cell Cycle, Cell Division and Death
fig|670.1701.peg.2205	DNA translocase FtsK	3.54432	1.24388e-166	DNA PROCESSING	DNA Processing
fig|670.1701.peg.1936	Exonuclease SbcD	3.27302	9.53076e-123	DNA PROCESSING	DNA Processing
fig|670.1701.peg.2404	DNA topoisomerase III (EC 5.99.1.2);Ontology_term=KEGG_ENZYME:5.99.1.2	2.85798	5.78999e-77	DNA PROCESSING	DNA Processing
fig|670.1701.peg.2836	Protease III precursor (EC 3.4.24.55);Ontology_term=KEGG_ENZYME:3.4.24.55	2.61891	3.82779e-43	DNA PROCESSING	DNA Processing
fig|670.1701.peg.2490	23S rRNA (adenine(2030)-N(6))-methyltransferase (EC 2.1.1.266);Ontology_term=KEGG_ENZYME:2.1.1.266	2.58496	2.90689e-61	DNA PROCESSING	DNA Processing
fig|670.1701.peg.536	Endonuclease IV (EC 3.1.21.2);Ontology_term=KEGG_ENZYME:3.1.21.2	2.25096	3.18705e-21	DNA PROCESSING	DNA Processing
fig|670.1701.peg.720	RecA protein	-1.98897	2.6289e-15	DNA PROCESSING	DNA Processing
fig|670.1701.peg.719	Nicotinamide-nucleotide amidase (EC 3.5.1.42);Ontology_term=KEGG_ENZYME:3.5.1.42	-1.98897	2.6289e-15	DNA PROCESSING	DNA Processing
fig|670.1701.peg.721	Regulatory protein RecX	-1.98897	2.6289e-15	DNA PROCESSING	DNA Processing
fig|670.1701.peg.718	DNA mismatch repair protein MutS	-1.98897	2.6289e-15	DNA PROCESSING	DNA Processing
fig|670.1701.peg.3040	DNA polymerase III delta subunit (EC 2.7.7.7);Ontology_term=KEGG_ENZYME:2.7.7.7	-2.02975	5.68594e-35	DNA PROCESSING	DNA Processing
fig|670.1701.peg.3041	Ribosomal silencing factor RsfA	-2.02975	5.68594e-35	DNA PROCESSING	DNA Processing
fig|670.1701.peg.1516	DNA internalization-related competence protein ComEC/Rec2	-2.0889	1.76972e-37	DNA PROCESSING	DNA Processing
fig|670.1701.peg.4472	A/G-specific adenine glycosylase (EC 3.2.2.-);Ontology_term=KEGG_ENZYME:3.2.2.-	-2.72247	5.66519e-143	DNA PROCESSING	DNA Processing
fig|670.1701.peg.4410	DNA mismatch repair protein MutS	-2.96347	1.87757e-137	DNA PROCESSING	DNA Processing
fig|670.1701.peg.3502	Anaerobic dimethyl sulfoxide reductase chain B (EC 1.8.5.3)%2C iron-sulfur binding subunit;Ontology_term=KEGG_ENZYME:1.8.5.3	4.70044	1.11792e-286	ENERGY	Respiration
fig|670.1701.peg.3503	Anaerobic dimethyl sulfoxide reductase chain C (EC 1.8.5.3)%2C anchor subunit;Ontology_term=KEGG_ENZYME:1.8.5.3	4.70044	1.11792e-286	ENERGY	Respiration
fig|670.1701.peg.3504	Anaerobic dimethyl sulfoxide reductase chaperone DmsD	4.70044	1.11792e-286	ENERGY	Respiration
fig|670.1701.peg.1629	Type cbb3 cytochrome oxidase biogenesis protein CcoG%2C involved in Cu oxidation	4.24793	2.88556e-257	ENERGY	Respiration
fig|670.1701.peg.3012	Acetyl-CoA synthetase (EC 6.2.1.1);Ontology_term=KEGG_ENZYME:6.2.1.1	3.75489	1.02935e-101	ENERGY	Energy and Precursor Metabolites Generation
fig|670.1701.peg.2014	L-serine dehydratase%2C beta subunit (EC 4.3.1.17) / L-serine dehydratase%2C alpha subunit (EC 4.3.1.17);Ontology_term=KEGG_ENZYME:4.3.1.17,KEGG_ENZYME:4.3.1.17	3.70044	4.81268e-247	ENERGY	Energy and Precursor Metabolites Generation
fig|670.1701.peg.1303	Succinate dehydrogenase flavin-adding protein%2C antitoxin of CptAB toxin-antitoxin	3.46949	7.63943e-167	ENERGY	Respiration
fig|670.1701.peg.637	Acylphosphate phosphohydrolase (EC 3.6.1.7);Ontology_term=KEGG_ENZYME:3.6.1.7	3.45943	1.03733e-175	ENERGY	Energy and Precursor Metabolites Generation
fig|670.1701.peg.3524	Fumarate hydratase class II (EC 4.2.1.2);Ontology_term=KEGG_ENZYME:4.2.1.2	3.41504	1.11188e-111	ENERGY	Energy and Precursor Metabolites Generation
fig|670.1701.peg.200	Triosephosphate isomerase (EC 5.3.1.1);Ontology_term=KEGG_ENZYME:5.3.1.1	3.3887	4.13282e-67	ENERGY	Energy and Precursor Metabolites Generation
fig|670.1701.peg.2028	NAD-dependent protein deacetylase of SIR2 family	3.22707	1.18929e-161	ENERGY	Energy and Precursor Metabolites Generation
fig|670.1701.peg.559	Phosphoglycolate phosphatase (EC 3.1.3.18);Ontology_term=KEGG_ENZYME:3.1.3.18	3.17544	8.58507e-52	ENERGY	Energy and Precursor Metabolites Generation
fig|670.1701.peg.2783	Anaerobic dimethyl sulfoxide reductase chain A (EC 1.8.5.3)%2C molybdopterin-binding domain;Ontology_term=KEGG_ENZYME:1.8.5.3	3.10434	5.16655e-123	ENERGY	Respiration
fig|670.1701.peg.2784	Anaerobic dimethyl sulfoxide reductase chain B (EC 1.8.5.3)%2C iron-sulfur binding subunit;Ontology_term=KEGG_ENZYME:1.8.5.3	3.10434	5.16655e-123	ENERGY	Respiration
fig|670.1701.peg.2576	Acryloyl-CoA reductase AcuI/YhdH (EC 1.3.1.84);Ontology_term=KEGG_ENZYME:1.3.1.84	2.87447	1.61104e-72	ENERGY	Respiration
fig|670.1701.peg.1853	Malate synthase (EC 2.3.3.9);Ontology_term=KEGG_ENZYME:2.3.3.9	2.75489	9.11223e-74	ENERGY	Energy and Precursor Metabolites Generation
fig|670.1701.peg.1854	Isocitrate lyase (EC 4.1.3.1);Ontology_term=KEGG_ENZYME:4.1.3.1	2.75489	9.11223e-74	ENERGY	Energy and Precursor Metabolites Generation
fig|670.1701.peg.318	Isocitrate dehydrogenase [NADP] (EC 1.1.1.42)%3B Monomeric isocitrate dehydrogenase [NADP] (EC 1.1.1.42);Ontology_term=KEGG_ENZYME:1.1.1.42,KEGG_ENZYME:1.1.1.42	2.72451	1.46717e-25	ENERGY	Energy and Precursor Metabolites Generation
fig|670.1701.peg.2744	Alcohol dehydrogenase (EC 1.1.1.1);Ontology_term=KEGG_ENZYME:1.1.1.1	2.55459	4.84967e-27	ENERGY	Energy and Precursor Metabolites Generation
fig|670.1701.peg.2121	Serine--pyruvate aminotransferase (EC 2.6.1.51) / L-alanine:glyoxylate aminotransferase (EC 2.6.1.44);Ontology_term=KEGG_ENZYME:2.6.1.51,KEGG_ENZYME:2.6.1.44	2.5025	5.77312e-37	ENERGY	Energy and Precursor Metabolites Generation
fig|670.1701.peg.1207	Periplasmic thiol:disulfide interchange protein DsbA	2.45943	2.65328e-50	ENERGY	Respiration
fig|670.1701.peg.1383	Cytochrome oxidase biogenesis protein Sco1/SenC/PrrC%2C thiol-disulfide reductase involved in Cu(I) insertion into CoxII Cu(A) center	2.43942	7.50736e-29	ENERGY	Respiration
fig|670.1701.peg.1384	Copper metallochaperone PCu(A)C%2C inserts Cu(I) into cytochrome oxidase subunit II	2.43942	7.50736e-29	ENERGY	Respiration
fig|670.1701.peg.2322	Acetyl-CoA synthetase (EC 6.2.1.1);Ontology_term=KEGG_ENZYME:6.2.1.1	2.34577	5.79723e-36	ENERGY	Energy and Precursor Metabolites Generation
fig|670.1701.peg.488	Fumarate hydratase class I%2C aerobic (EC 4.2.1.2);Ontology_term=KEGG_ENZYME:4.2.1.2	2.28501	7.51575e-12	ENERGY	Energy and Precursor Metabolites Generation
fig|670.1701.peg.2197	Hydroxyacylglutathione hydrolase (EC 3.1.2.6);Ontology_term=KEGG_ENZYME:3.1.2.6	2.20511	1.19969e-28	ENERGY	Energy and Precursor Metabolites Generation
fig|670.1701.peg.282	D-lactate dehydrogenase (EC 1.1.1.28);Ontology_term=KEGG_ENZYME:1.1.1.28	2.13171	9.37418e-10	ENERGY	Energy and Precursor Metabolites Generation
fig|670.1701.peg.793	Phosphoenolpyruvate synthase (EC 2.7.9.2);Ontology_term=KEGG_ENZYME:2.7.9.2	2.01123	3.01335e-07	ENERGY	Energy and Precursor Metabolites Generation
fig|670.1701.peg.2738	Sugar fermentation stimulation protein SfsA	-2.00836	2.91727e-23	ENERGY	Energy and Precursor Metabolites Generation
fig|670.1701.peg.3000	Type cbb3 cytochrome oxidase biogenesis protein CcoI%3B Copper-translocating P-type ATPase (EC 3.6.3.4);Ontology_term=KEGG_ENZYME:3.6.3.4	-2.02385	2.16065e-24	ENERGY	Respiration
fig|670.1701.peg.3001	Type cbb3 cytochrome oxidase biogenesis protein CcoS%2C involved in heme b insertion	-2.02385	2.16065e-24	ENERGY	Respiration
fig|670.1701.peg.2913	Ribulose-phosphate 3-epimerase (EC 5.1.3.1);Ontology_term=KEGG_ENZYME:5.1.3.1	-2.02975	1.41986e-36	ENERGY	Energy and Precursor Metabolites Generation
fig|670.1701.peg.4765	Methylglyoxal synthase (EC 4.2.3.3);Ontology_term=KEGG_ENZYME:4.2.3.3	-2.85798	8.04874e-105	ENERGY	Energy and Precursor Metabolites Generation
fig|670.1701.peg.4832	Pyruvate kinase (EC 2.7.1.40);Ontology_term=KEGG_ENZYME:2.7.1.40	-2.98351	3.44912e-106	ENERGY	Energy and Precursor Metabolites Generation
fig|670.1701.peg.4359	Serine transporter	-3.08746	6.98092e-195	ENERGY	Energy and Precursor Metabolites Generation
fig|670.1701.peg.4360	L-serine dehydratase%2C beta subunit (EC 4.3.1.17) / L-serine dehydratase%2C alpha subunit (EC 4.3.1.17);Ontology_term=KEGG_ENZYME:4.3.1.17,KEGG_ENZYME:4.3.1.17	-3.08746	6.98092e-195	ENERGY	Energy and Precursor Metabolites Generation
fig|670.1701.peg.4605	ABC transporter involved in cytochrome c biogenesis%2C ATPase component CcmA	-3.28951	1.05759e-207	ENERGY	Respiration
fig|670.1701.peg.4606	ABC transporter involved in cytochrome c biogenesis%2C CcmB subunit	-3.28951	1.05759e-207	ENERGY	Respiration
fig|670.1701.peg.3175	Inner-membrane proton/drug antiporter (MSF type) of tripartite multidrug efflux system	3.90689	5.74549e-174	MEMBRANE TRANSPORT	Membrane Transport
fig|670.1701.peg.2826	Inner membrane component of TAM transport system	3.73697	4.19436e-262	MEMBRANE TRANSPORT	Membrane Transport
fig|670.1701.peg.2827	UPF0131 protein YtfP	3.73697	4.19436e-262	MEMBRANE TRANSPORT	Membrane Transport
fig|670.1701.peg.3275	VgrG protein	3.58496	8.43279e-166	MEMBRANE TRANSPORT	Membrane Transport
fig|670.1701.peg.2787	Lead%2C cadmium%2C zinc and mercury transporting ATPase (EC 3.6.3.3) (EC 3.6.3.5)%3B Copper-translocating P-type ATPase (EC 3.6.3.4);Ontology_term=KEGG_ENZYME:3.6.3.3,KEGG_ENZYME:3.6.3.5,KEGG_ENZYME:3.6.3.4	3.49185	7.63232e-268	MEMBRANE TRANSPORT	Membrane Transport
fig|670.1701.peg.2222	Outer membrane component of TAM transport system	3.41504	7.93544e-106	MEMBRANE TRANSPORT	Membrane Transport
fig|670.1701.peg.1934	T6SS PAAR-repeat protein	3.27302	9.53076e-123	MEMBRANE TRANSPORT	Membrane Transport
fig|670.1701.peg.1786	Outer membrane component of TAM transport system	3.16993	2.19577e-115	MEMBRANE TRANSPORT	Membrane Transport
fig|670.1701.peg.1787	Inner membrane component of TAM transport system	3.16993	2.19577e-115	MEMBRANE TRANSPORT	Membrane Transport
fig|670.1701.peg.539	Outer membrane lipoprotein component of lipoprotein transport system LolB	3.07166	3.77363e-99	MEMBRANE TRANSPORT	Membrane Transport
fig|670.1701.peg.497	T6SS component Hcp	2.57984	1.00102e-33	MEMBRANE TRANSPORT	Membrane Transport
fig|670.1701.peg.2961	Type II/IV secretion system ATP hydrolase TadA/VirB11/CpaF%2C TadA subfamily	2.48543	9.49775e-46	MEMBRANE TRANSPORT	Membrane Transport
fig|670.1701.peg.2460	Flp pilus assembly protein%2C pilin Flp	2.45943	2.58485e-36	MEMBRANE TRANSPORT	Membrane Transport
fig|670.1701.peg.3229	Membrane fusion component of MSF-type tripartite multidrug efflux system	2.28951	1.00432e-34	MEMBRANE TRANSPORT	Membrane Transport
fig|670.1701.peg.3187	General secretion pathway protein J	2.09954	1.0088e-25	MEMBRANE TRANSPORT	Membrane Transport
fig|670.1701.peg.3188	General secretion pathway protein K	2.09954	1.0088e-25	MEMBRANE TRANSPORT	Membrane Transport
fig|670.1701.peg.3712	T6SS component TssM (IcmF/VasK)	-1.974	2.23904e-31	MEMBRANE TRANSPORT	Membrane Transport
fig|670.1701.peg.3713	T6SS associated component TagF (ImpM)	-1.974	2.23904e-31	MEMBRANE TRANSPORT	Membrane Transport
fig|670.1701.peg.4645	T6SS component TssM (IcmF/VasK)	-2	1.8236e-38	MEMBRANE TRANSPORT	Membrane Transport
fig|670.1701.peg.996	T6SS AAA+ chaperone ClpV (TssH)	-2.09115	8.26572e-18	MEMBRANE TRANSPORT	Membrane Transport
fig|670.1701.peg.997	T6SS component Hcp	-2.09115	8.26572e-18	MEMBRANE TRANSPORT	Membrane Transport
fig|670.1701.peg.998	VgrG protein	-2.09115	8.26572e-18	MEMBRANE TRANSPORT	Membrane Transport
fig|670.1701.peg.371	Oligopeptide ABC transporter%2C substrate-binding protein OppA (TC 3.A.1.5.1)	-2.32905	3.44011e-28	MEMBRANE TRANSPORT	Membrane Transport
fig|670.1701.peg.372	Oligopeptide ABC transporter%2C permease protein OppB (TC 3.A.1.5.1)	-2.32905	3.44011e-28	MEMBRANE TRANSPORT	Membrane Transport
fig|670.1701.peg.1788	DNA-binding protein H-NS	-2.55863	2.23477e-71	MEMBRANE TRANSPORT	Membrane Transport
fig|670.1701.peg.4484	T6SS component TssM (IcmF/VasK)	-2.61471	4.45378e-58	MEMBRANE TRANSPORT	Membrane Transport
fig|670.1701.peg.3588	T6SS component TssK (ImpJ/VasE)	-2.7855	2.00605e-114	MEMBRANE TRANSPORT	Membrane Transport
fig|670.1701.peg.3587	T6SS secretion lipoprotein TssJ (VasD)	-2.7855	2.00605e-114	MEMBRANE TRANSPORT	Membrane Transport
fig|670.1701.peg.3586	T6SS forkhead associated domain protein ImpI/VasC	-2.7855	2.00605e-114	MEMBRANE TRANSPORT	Membrane Transport
fig|670.1701.peg.4960	Type II/IV secretion system protein TadC%2C associated with Flp pilus assembly	-2.80735	1.33793e-84	MEMBRANE TRANSPORT	Membrane Transport
fig|670.1701.peg.2924	Phosphate regulon sensor protein PhoR (SphS) (EC 2.7.13.3);Ontology_term=KEGG_ENZYME:2.7.13.3	4.75489	1.98142e-291	METABOLISM	Phosphate Metabolism
fig|670.1701.peg.2925	Phosphate ABC transporter%2C substrate-binding protein PstS (TC 3.A.1.7.1)	4.75489	1.98142e-291	METABOLISM	Phosphate Metabolism
fig|670.1701.peg.3593	Proline iminopeptidase (EC 3.4.11.5);Ontology_term=KEGG_ENZYME:3.4.11.5	3.70044	9.70833e-144	METABOLISM	Amino Acids and Derivatives
fig|670.1701.peg.2440	3-polyprenyl-4-hydroxybenzoate carboxy-lyase (EC 4.1.1.98);Ontology_term=KEGG_ENZYME:4.1.1.98	3.44294	8.7499e-146	METABOLISM	Cofactors, Vitamins, Prosthetic Groups
fig|670.1701.peg.3025	Homoserine kinase (EC 2.7.1.39);Ontology_term=KEGG_ENZYME:2.7.1.39	3.39232	7.03322e-210	METABOLISM	Amino Acids and Derivatives
fig|670.1701.peg.3026	Threonine synthase (EC 4.2.3.1);Ontology_term=KEGG_ENZYME:4.2.3.1	3.39232	7.03322e-210	METABOLISM	Amino Acids and Derivatives
fig|670.1701.peg.1961	Alpha-galactosidase	3.28204	2.79654e-143	METABOLISM	Carbohydrates
fig|670.1701.peg.2018	Acetolactate synthase large subunit (EC 2.2.1.6);Ontology_term=KEGG_ENZYME:2.2.1.6	3.27798	1.23295e-168	METABOLISM	Amino Acids and Derivatives
fig|670.1701.peg.2019	Acetolactate synthase small subunit (EC 2.2.1.6);Ontology_term=KEGG_ENZYME:2.2.1.6	3.27798	1.23295e-168	METABOLISM	Amino Acids and Derivatives
fig|670.1701.peg.24	D-3-phosphoglycerate dehydrogenase (EC 1.1.1.95);Ontology_term=KEGG_ENZYME:1.1.1.95	3.24793	6.40899e-48	METABOLISM	Amino Acids and Derivatives
fig|670.1701.peg.2479	NADH pyrophosphatase (EC 3.6.1.22)%2C decaps 5'-NAD modified RNA;Ontology_term=KEGG_ENZYME:3.6.1.22	3.23266	4.61684e-156	METABOLISM	Metabolite damage and its repair or mitigation
fig|670.1701.peg.1528	Histidinol dehydrogenase (EC 1.1.1.23);Ontology_term=KEGG_ENZYME:1.1.1.23	3.12102	3.40754e-103	METABOLISM	Amino Acids and Derivatives
fig|670.1701.peg.1527	ATP phosphoribosyltransferase (EC 2.4.2.17) > HisGl;Ontology_term=KEGG_ENZYME:2.4.2.17	3.12102	3.40754e-103	METABOLISM	Amino Acids and Derivatives
fig|670.1701.peg.1529	Histidinol-phosphate aminotransferase (EC 2.6.1.9);Ontology_term=KEGG_ENZYME:2.6.1.9	3.12102	3.40754e-103	METABOLISM	Amino Acids and Derivatives
fig|670.1701.peg.1530	Histidinol-phosphatase (EC 3.1.3.15) / Imidazoleglycerol-phosphate dehydratase (EC 4.2.1.19);Ontology_term=KEGG_ENZYME:3.1.3.15,KEGG_ENZYME:4.2.1.19	3.12102	3.40754e-103	METABOLISM	Amino Acids and Derivatives
fig|670.1701.peg.540	4-diphosphocytidyl-2-C-methyl-D-erythritol kinase (EC 2.7.1.148);Ontology_term=KEGG_ENZYME:2.7.1.148	3.07166	3.77363e-99	METABOLISM	Fatty Acids, Lipids, and Isoprenoids
fig|670.1701.peg.2029	Riboflavin synthase eubacterial/eukaryotic (EC 2.5.1.9);Ontology_term=KEGG_ENZYME:2.5.1.9	3.07039	3.2155e-73	METABOLISM	Cofactors, Vitamins, Prosthetic Groups
fig|670.1701.peg.1347	Acetolactate synthase large subunit (EC 2.2.1.6);Ontology_term=KEGG_ENZYME:2.2.1.6	2.90689	1.17387e-39	METABOLISM	Amino Acids and Derivatives
fig|670.1701.peg.1348	Acetolactate synthase small subunit (EC 2.2.1.6);Ontology_term=KEGG_ENZYME:2.2.1.6	2.90689	1.17387e-39	METABOLISM	Amino Acids and Derivatives
fig|670.1701.peg.1349	Branched-chain amino acid aminotransferase (EC 2.6.1.42);Ontology_term=KEGG_ENZYME:2.6.1.42	2.90689	1.17387e-39	METABOLISM	Amino Acids and Derivatives
fig|670.1701.peg.1350	Dihydroxy-acid dehydratase (EC 4.2.1.9);Ontology_term=KEGG_ENZYME:4.2.1.9	2.90689	1.17387e-39	METABOLISM	Amino Acids and Derivatives
fig|670.1701.peg.1351	Threonine dehydratase biosynthetic (EC 4.3.1.19);Ontology_term=KEGG_ENZYME:4.3.1.19	2.90689	1.17387e-39	METABOLISM	Amino Acids and Derivatives
fig|670.1701.peg.899	GTP 3'%2C8-cyclase (EC 4.1.99.22);Ontology_term=KEGG_ENZYME:4.1.99.22	2.90689	2.33883e-101	METABOLISM	Cofactors, Vitamins, Prosthetic Groups
fig|670.1701.peg.2532	Glycine cleavage system transcriptional antiactivator GcvR	2.8413	1.30096e-51	METABOLISM	Amino Acids and Derivatives
fig|670.1701.peg.1743	Argininosuccinate lyase (EC 4.3.2.1) / N-acetylglutamate synthase (EC 2.3.1.1);Ontology_term=KEGG_ENZYME:4.3.2.1,KEGG_ENZYME:2.3.1.1	2.8365	1.4893e-84	METABOLISM	Amino Acids and Derivatives
fig|670.1701.peg.394	Acyl-CoA thioesterase II (EC 3.1.2.-);Ontology_term=KEGG_ENZYME:3.1.2.-	2.83551	5.67217e-64	METABOLISM	Fatty Acids, Lipids, and Isoprenoids
fig|670.1701.peg.362	2-isopropylmalate synthase (EC 2.3.3.13);Ontology_term=KEGG_ENZYME:2.3.3.13	2.79796	4.1741e-41	METABOLISM	Amino Acids and Derivatives
fig|670.1701.peg.363	3-isopropylmalate dehydrogenase (EC 1.1.1.85);Ontology_term=KEGG_ENZYME:1.1.1.85	2.79796	4.1741e-41	METABOLISM	Amino Acids and Derivatives
fig|670.1701.peg.364	3-isopropylmalate dehydratase large subunit (EC 4.2.1.33);Ontology_term=KEGG_ENZYME:4.2.1.33	2.79796	4.1741e-41	METABOLISM	Amino Acids and Derivatives
fig|670.1701.peg.365	3-isopropylmalate dehydratase small subunit (EC 4.2.1.33);Ontology_term=KEGG_ENZYME:4.2.1.33	2.79796	4.1741e-41	METABOLISM	Amino Acids and Derivatives
fig|670.1701.peg.1288	Valine--pyruvate aminotransferase (EC 2.6.1.66);Ontology_term=KEGG_ENZYME:2.6.1.66	2.73697	1.42715e-72	METABOLISM	Amino Acids and Derivatives
fig|670.1701.peg.2021	5'-methylthioadenosine nucleosidase (EC 3.2.2.16) @ S-adenosylhomocysteine nucleosidase (EC 3.2.2.9);Ontology_term=KEGG_ENZYME:3.2.2.16,KEGG_ENZYME:3.2.2.9	2.6845	7.55336e-66	METABOLISM	Nucleosides and Nucleotides
fig|670.1701.peg.267	Porphobilinogen deaminase (EC 2.5.1.61);Ontology_term=KEGG_ENZYME:2.5.1.61	2.67807	2.27582e-21	METABOLISM	Cofactors, Vitamins, Prosthetic Groups
fig|670.1701.peg.550	Arginase/agmatinase/formimionoglutamate hydrolase%2C arginase family	2.65605	4.96459e-37	METABOLISM	Amino Acids and Derivatives
fig|670.1701.peg.1463	Chorismate mutase I (EC 5.4.99.5) / Prephenate dehydratase (EC 4.2.1.51);Ontology_term=KEGG_ENZYME:5.4.99.5,KEGG_ENZYME:4.2.1.51	2.61738	7.72485e-47	METABOLISM	Amino Acids and Derivatives
fig|670.1701.peg.1464	Inosine/xanthosine triphosphatase	2.61738	7.72485e-47	METABOLISM	Metabolite damage and its repair or mitigation
fig|670.1701.peg.608	Valine--pyruvate aminotransferase (EC 2.6.1.66);Ontology_term=KEGG_ENZYME:2.6.1.66	2.59352	7.80218e-45	METABOLISM	Amino Acids and Derivatives
fig|670.1701.peg.2999	Coproporphyrinogen III oxidase%2C oxygen-independent (EC 1.3.99.22);Ontology_term=KEGG_ENZYME:1.3.99.22	2.43296	1.09031e-37	METABOLISM	Cofactors, Vitamins, Prosthetic Groups
fig|670.1701.peg.2986	Phosphatidylglycerophosphatase A (EC 3.1.3.27);Ontology_term=KEGG_ENZYME:3.1.3.27	2.36923	6.13587e-16	METABOLISM	Fatty Acids, Lipids, and Isoprenoids
fig|670.1701.peg.460	Phosphate ABC transporter%2C permease protein PstC (TC 3.A.1.7.1)	2.3505	9.54545e-22	METABOLISM	Phosphate Metabolism
fig|670.1701.peg.461	Phosphate ABC transporter%2C permease protein PstA (TC 3.A.1.7.1)	2.3505	9.54545e-22	METABOLISM	Phosphate Metabolism
fig|670.1701.peg.462	Phosphate ABC transporter%2C ATP-binding protein PstB (TC 3.A.1.7.1)	2.3505	9.54545e-22	METABOLISM	Phosphate Metabolism
fig|670.1701.peg.649	Glycine cleavage system transcriptional antiactivator GcvR	2.33985	8.9776e-31	METABOLISM	Amino Acids and Derivatives
fig|670.1701.peg.855	Conserved uncharacterized protein CreA	2.33015	6.63151e-30	METABOLISM	Secondary Metabolism
fig|670.1701.peg.459	Pyridoxal kinase (EC 2.7.1.35);Ontology_term=KEGG_ENZYME:2.7.1.35	2.2783	9.28232e-21	METABOLISM	Cofactors, Vitamins, Prosthetic Groups
fig|670.1701.peg.1698	Phosphoserine aminotransferase (EC 2.6.1.52);Ontology_term=KEGG_ENZYME:2.6.1.52	2.27684	5.26368e-29	METABOLISM	Cofactors, Vitamins, Prosthetic Groups
fig|670.1701.peg.3045	Aspartokinase (EC 2.7.2.4) / Homoserine dehydrogenase (EC 1.1.1.3);Ontology_term=KEGG_ENZYME:2.7.2.4,KEGG_ENZYME:1.1.1.3	2.27302	2.13579e-33	METABOLISM	Amino Acids and Derivatives
fig|670.1701.peg.3046	Homoserine kinase (EC 2.7.1.39);Ontology_term=KEGG_ENZYME:2.7.1.39	2.27302	2.13579e-33	METABOLISM	Amino Acids and Derivatives
fig|670.1701.peg.2354	Histidinol-phosphatase (EC 3.1.3.15) / Imidazoleglycerol-phosphate dehydratase (EC 4.2.1.19);Ontology_term=KEGG_ENZYME:3.1.3.15,KEGG_ENZYME:4.2.1.19	2.24793	1.69123e-32	METABOLISM	Amino Acids and Derivatives
fig|670.1701.peg.2355	Imidazole glycerol phosphate synthase amidotransferase subunit HisH	2.24793	1.69123e-32	METABOLISM	Amino Acids and Derivatives
fig|670.1701.peg.2356	Phosphoribosylformimino-5-aminoimidazole carboxamide ribotide isomerase (EC 5.3.1.16);Ontology_term=KEGG_ENZYME:5.3.1.16	2.24793	1.69123e-32	METABOLISM	Amino Acids and Derivatives
fig|670.1701.peg.2702	Pyridoxamine 5'-phosphate oxidase (EC 1.4.3.5);Ontology_term=KEGG_ENZYME:1.4.3.5	2.16993	2.25757e-27	METABOLISM	Cofactors, Vitamins, Prosthetic Groups
fig|670.1701.peg.1501	Aspartokinase (EC 2.7.2.4);Ontology_term=KEGG_ENZYME:2.7.2.4	2.11548	4.66661e-27	METABOLISM	Amino Acids and Derivatives
fig|670.1701.peg.2268	Diacylglycerol kinase (EC 2.7.1.107);Ontology_term=KEGG_ENZYME:2.7.1.107	2.06413	1.04008e-16	METABOLISM	Fatty Acids, Lipids, and Isoprenoids
fig|670.1701.peg.865	2%2C3%2C4%2C5-tetrahydropyridine-2%2C6-dicarboxylate N-succinyltransferase (EC 2.3.1.117);Ontology_term=KEGG_ENZYME:2.3.1.117	2.05063	5.57704e-18	METABOLISM	Amino Acids and Derivatives
fig|670.1701.peg.2088	Cell division-associated%2C ATP-dependent zinc metalloprotease FtsH	-1.95936	1.51665e-40	METABOLISM	Cofactors, Vitamins, Prosthetic Groups
fig|670.1701.peg.2089	Dihydropteroate synthase (EC 2.5.1.15);Ontology_term=KEGG_ENZYME:2.5.1.15	-1.95936	1.51665e-40	METABOLISM	Cofactors, Vitamins, Prosthetic Groups
fig|670.1701.peg.2057	Septum-associated cell division protein DedD	-1.99277	6.61273e-20	METABOLISM	Secondary Metabolism
fig|670.1701.peg.2058	Colicin V production protein	-1.99277	6.61273e-20	METABOLISM	Secondary Metabolism
fig|670.1701.peg.2059	Amidophosphoribosyltransferase (EC 2.4.2.14);Ontology_term=KEGG_ENZYME:2.4.2.14	-1.99277	6.61273e-20	METABOLISM	Secondary Metabolism
fig|670.1701.peg.2079	GTP cyclohydrolase I (EC 3.5.4.16) type 1;Ontology_term=KEGG_ENZYME:3.5.4.16	-2.026	8.17507e-30	METABOLISM	Cofactors, Vitamins, Prosthetic Groups
fig|670.1701.peg.3697	3-ketoacyl-CoA thiolase (EC 2.3.1.16) @ Acetyl-CoA acetyltransferase (EC 2.3.1.9);Ontology_term=KEGG_ENZYME:2.3.1.16,KEGG_ENZYME:2.3.1.9	-2.08246	9.65203e-26	METABOLISM	Cofactors, Vitamins, Prosthetic Groups
fig|670.1701.peg.684	CDP-diacylglycerol--serine O-phosphatidyltransferase (EC 2.7.8.8);Ontology_term=KEGG_ENZYME:2.7.8.8	-2.1112	8.31906e-26	METABOLISM	Fatty Acids, Lipids, and Isoprenoids
fig|670.1701.peg.1924	beta-galactosidase (EC 3.2.1.23);Ontology_term=KEGG_ENZYME:3.2.1.23	-2.11548	6.46457e-17	METABOLISM	Carbohydrates
fig|670.1701.peg.1869	1-deoxy-D-xylulose 5-phosphate reductoisomerase (EC 1.1.1.267);Ontology_term=KEGG_ENZYME:1.1.1.267	-2.15815	9.19003e-29	METABOLISM	Fatty Acids, Lipids, and Isoprenoids
fig|670.1701.peg.1970	Phosphate:acyl-ACP acyltransferase PlsX (EC 2.3.1.n2)	-2.1745	3.73963e-27	METABOLISM	Fatty Acids, Lipids, and Isoprenoids
fig|670.1701.peg.3553	Phosphoribosylformylglycinamidine synthase%2C synthetase subunit (EC 6.3.5.3) / Phosphoribosylformylglycinamidine synthase%2C glutamine amidotransferase subunit (EC 6.3.5.3);Ontology_term=KEGG_ENZYME:6.3.5.3,KEGG_ENZYME:6.3.5.3	-2.20163	7.55951e-46	METABOLISM	Nucleosides and Nucleotides
fig|670.1701.peg.3234	Membrane-bound lytic murein transglycosylase A	-2.22239	2.85961e-48	METABOLISM	Amino Acids and Derivatives
fig|670.1701.peg.3235	HesA/MoeB/ThiF family protein > sulfur transfer pathway protein CsdL	-2.22239	2.85961e-48	METABOLISM	Amino Acids and Derivatives
fig|670.1701.peg.3236	Sulfur acceptor protein > sulfur transfer pathway protein CsdE	-2.22239	2.85961e-48	METABOLISM	Amino Acids and Derivatives
fig|670.1701.peg.473	3-oxoacyl-[acyl-carrier protein] reductase (EC 1.1.1.100)%2C FadG;Ontology_term=KEGG_ENZYME:1.1.1.100	-2.35514	2.36739e-28	METABOLISM	Fatty Acids, Lipids, and Isoprenoids
fig|670.1701.peg.474	Acyl carrier protein	-2.35514	2.36739e-28	METABOLISM	Fatty Acids, Lipids, and Isoprenoids
fig|670.1701.peg.4876	Hypoxanthine-guanine phosphoribosyltransferase (EC 2.4.2.8);Ontology_term=KEGG_ENZYME:2.4.2.8	-2.73697	2.47672e-57	METABOLISM	Cofactors, Vitamins, Prosthetic Groups
fig|670.1701.peg.4481	D-3-phosphoglycerate dehydrogenase (EC 1.1.1.95);Ontology_term=KEGG_ENZYME:1.1.1.95	-2.80735	3.18357e-163	METABOLISM	Amino Acids and Derivatives
fig|670.1701.peg.3316	1-deoxy-D-xylulose 5-phosphate reductoisomerase (EC 1.1.1.267);Ontology_term=KEGG_ENZYME:1.1.1.267	-2.88982	1.8751e-132	METABOLISM	Fatty Acids, Lipids, and Isoprenoids
fig|670.1701.peg.3315	Phosphatidate cytidylyltransferase (EC 2.7.7.41);Ontology_term=KEGG_ENZYME:2.7.7.41	-2.88982	1.8751e-132	METABOLISM	Fatty Acids, Lipids, and Isoprenoids
fig|670.1701.peg.3166	Hypoxanthine-guanine phosphoribosyltransferase (EC 2.4.2.8);Ontology_term=KEGG_ENZYME:2.4.2.8	-2.90689	1.50225e-188	METABOLISM	Cofactors, Vitamins, Prosthetic Groups
fig|670.1701.peg.1744	Malonyl CoA-acyl carrier protein transacylase (EC 2.3.1.39);Ontology_term=KEGG_ENZYME:2.3.1.39	-2.94929	1.31678e-104	METABOLISM	Fatty Acids, Lipids, and Isoprenoids
fig|670.1701.peg.1745	3-oxoacyl-[acyl-carrier protein] reductase (EC 1.1.1.100)%2C FadG;Ontology_term=KEGG_ENZYME:1.1.1.100	-2.94929	1.31678e-104	METABOLISM	Fatty Acids, Lipids, and Isoprenoids
fig|670.1701.peg.3629	IMP cyclohydrolase (EC 3.5.4.10) / Phosphoribosylaminoimidazolecarboxamide formyltransferase (EC 2.1.2.3);Ontology_term=KEGG_ENZYME:3.5.4.10,KEGG_ENZYME:2.1.2.3	-3.05352	3.7075e-173	METABOLISM	Nucleosides and Nucleotides
fig|670.1701.peg.1234	Adenylosuccinate lyase (EC 4.3.2.2) @ SAICAR lyase (EC 4.3.2.2);Ontology_term=KEGG_ENZYME:4.3.2.2,KEGG_ENZYME:4.3.2.2	-3.07973	3.95018e-90	METABOLISM	Nucleosides and Nucleotides
fig|670.1701.peg.3745	Thiamine-monophosphate kinase (EC 2.7.4.16);Ontology_term=KEGG_ENZYME:2.7.4.16	-3.118	2.93983e-227	METABOLISM	Cofactors, Vitamins, Prosthetic Groups
fig|670.1701.peg.2921	Inosine-5'-monophosphate dehydrogenase (EC 1.1.1.205) / CBS domain;Ontology_term=KEGG_ENZYME:1.1.1.205	-3.37638	1.40217e-296	METABOLISM	Nucleosides and Nucleotides
fig|670.1701.peg.2922	GMP synthase [glutamine-hydrolyzing]%2C amidotransferase subunit (EC 6.3.5.2) / GMP synthase [glutamine-hydrolyzing]%2C ATP pyrophosphatase subunit (EC 6.3.5.2);Ontology_term=KEGG_ENZYME:6.3.5.2,KEGG_ENZYME:6.3.5.2	-3.37638	1.40217e-296	METABOLISM	Nucleosides and Nucleotides
fig|670.1701.peg.2769	Malonyl CoA-acyl carrier protein transacylase (EC 2.3.1.39);Ontology_term=KEGG_ENZYME:2.3.1.39	-3.40893	1.16609e-188	METABOLISM	Fatty Acids, Lipids, and Isoprenoids
fig|670.1701.peg.2768	3-oxoacyl-[acyl-carrier-protein] synthase%2C KASIII (EC 2.3.1.180);Ontology_term=KEGG_ENZYME:2.3.1.180	-3.40893	1.16609e-188	METABOLISM	Fatty Acids, Lipids, and Isoprenoids
fig|670.1701.peg.2767	Phosphate:acyl-ACP acyltransferase PlsX (EC 2.3.1.n2)	-3.40893	1.16609e-188	METABOLISM	Fatty Acids, Lipids, and Isoprenoids
fig|670.1701.peg.613	4-diphosphocytidyl-2-C-methyl-D-erythritol kinase (EC 2.7.1.148);Ontology_term=KEGG_ENZYME:2.7.1.148	-3.54179	3.40656e-272	METABOLISM	Fatty Acids, Lipids, and Isoprenoids
fig|670.1701.peg.4813	Proline/sodium symporter PutP (TC 2.A.21.2.1) @ Propionate/sodium symporter	-3.80735	4.1653e-266	METABOLISM	Amino Acids and Derivatives
fig|670.1701.peg.4812	Delta 1-pyrroline-5-carboxylate dehydrogenase domain protein	-3.80735	4.1653e-266	METABOLISM	Amino Acids and Derivatives
fig|670.1701.peg.1725	Carbonic anhydrase%2C alpha class (EC 4.2.1.1);Ontology_term=KEGG_ENZYME:4.2.1.1	3.45943	4.38405e-202	MISCELLANEOUS	Miscellaneous
fig|670.1701.peg.901	Outer membrane beta-barrel assembly protein BamD	2.90689	1.09175e-85	MISCELLANEOUS	Miscellaneous
fig|670.1701.peg.1819	dsDNA mimic protein%2C highly acidic	-2.11828	8.74465e-28	MISCELLANEOUS	Miscellaneous
fig|670.1701.peg.2645	tRNA-binding protein YgjH	3.62449	7.63889e-172	PROTEIN PROCESSING	Protein Synthesis
fig|670.1701.peg.151	Chaperone protein ClpB (ATP-dependent unfoldase)	3.48077	1.92797e-80	PROTEIN PROCESSING	Protein Fate (folding, modification, targeting, degradation)
fig|670.1701.peg.290	ATP-dependent protease subunit HslV (EC 3.4.25.2);Ontology_term=KEGG_ENZYME:3.4.25.2	3.09208	3.10337e-41	PROTEIN PROCESSING	Protein Fate (folding, modification, targeting, degradation)
fig|670.1701.peg.291	ATP-dependent hsl protease ATP-binding subunit HslU	3.09208	3.10337e-41	PROTEIN PROCESSING	Protein Fate (folding, modification, targeting, degradation)
fig|670.1701.peg.2701	TldD protein%2C part of TldE/TldD proteolytic complex	2.60881	2.16316e-67	PROTEIN PROCESSING	Protein Fate (folding, modification, targeting, degradation)
fig|670.1701.peg.1227	Tryptophanyl-tRNA synthetase (EC 6.1.1.2);Ontology_term=KEGG_ENZYME:6.1.1.2	2.32193	3.39796e-39	PROTEIN PROCESSING	Protein Synthesis
fig|670.1701.peg.2559	TldE protein%2C part of TldE/TldD proteolytic complex	1.97863	9.01722e-16	PROTEIN PROCESSING	Protein Fate (folding, modification, targeting, degradation)
fig|670.1701.peg.2558	TldD protein%2C part of TldE/TldD proteolytic complex	1.97863	9.01722e-16	PROTEIN PROCESSING	Protein Fate (folding, modification, targeting, degradation)
fig|670.1701.peg.2114	Leucyl-tRNA synthetase (EC 6.1.1.4);Ontology_term=KEGG_ENZYME:6.1.1.4	1.97199	1.25298e-21	PROTEIN PROCESSING	Protein Synthesis
fig|670.1701.peg.2201	GTP-binding protein TypA/BipA	-1.98423	2.77654e-20	PROTEIN PROCESSING	Protein Synthesis
fig|670.1701.peg.1818	Elongation factor P-like protein	-2.11828	8.74465e-28	PROTEIN PROCESSING	Protein Synthesis
fig|670.1701.peg.2813	GTP-binding and nucleic acid-binding protein YchF	-2.11894	1.92959e-32	PROTEIN PROCESSING	Protein Synthesis
fig|670.1701.peg.2812	Peptidyl-tRNA hydrolase (EC 3.1.1.29);Ontology_term=KEGG_ENZYME:3.1.1.29	-2.11894	1.92959e-32	PROTEIN PROCESSING	Protein Synthesis
fig|670.1701.peg.2267	Lipoprotein signal peptidase (EC 3.4.23.36);Ontology_term=KEGG_ENZYME:3.4.23.36	-2.1281	1.83267e-48	PROTEIN PROCESSING	Protein Fate (folding, modification, targeting, degradation)
fig|670.1701.peg.933	Translation elongation factor G paralog VC2342	-2.14671	4.88426e-20	PROTEIN PROCESSING	Protein Synthesis
fig|670.1701.peg.1969	LSU ribosomal protein L32p @ LSU ribosomal protein L32p%2C zinc-independent	-2.1745	3.73963e-27	PROTEIN PROCESSING	Protein Synthesis
fig|670.1701.peg.5059	Alanyl-tRNA synthetase (EC 6.1.1.7);Ontology_term=KEGG_ENZYME:6.1.1.7	-2.18057	8.62491e-56	PROTEIN PROCESSING	Protein Synthesis
fig|670.1701.peg.4971	Translation elongation factor G paralog VC2342	-2.26303	1.54596e-25	PROTEIN PROCESSING	Protein Synthesis
fig|670.1701.peg.1513	SSU ribosomal protein S2p (SAe)	-2.26485	4.9321e-31	PROTEIN PROCESSING	Protein Synthesis
fig|670.1701.peg.227	SSU ribosomal protein S10p (S20e)	-2.26871	8.91501e-05	PROTEIN PROCESSING	Protein Synthesis
fig|670.1701.peg.228	LSU ribosomal protein L3p (L3e)	-2.26871	8.91501e-05	PROTEIN PROCESSING	Protein Synthesis
fig|670.1701.peg.229	LSU ribosomal protein L4p (L1e)	-2.26871	8.91501e-05	PROTEIN PROCESSING	Protein Synthesis
fig|670.1701.peg.230	LSU ribosomal protein L23p (L23Ae)	-2.26871	8.91501e-05	PROTEIN PROCESSING	Protein Synthesis
fig|670.1701.peg.231	LSU ribosomal protein L2p (L8e)	-2.26871	8.91501e-05	PROTEIN PROCESSING	Protein Synthesis
fig|670.1701.peg.232	SSU ribosomal protein S19p (S15e)	-2.26871	8.91501e-05	PROTEIN PROCESSING	Protein Synthesis
fig|670.1701.peg.233	LSU ribosomal protein L22p (L17e)	-2.26871	8.91501e-05	PROTEIN PROCESSING	Protein Synthesis
fig|670.1701.peg.234	SSU ribosomal protein S3p (S3e)	-2.26871	8.91501e-05	PROTEIN PROCESSING	Protein Synthesis
fig|670.1701.peg.235	LSU ribosomal protein L16p (L10e)	-2.26871	8.91501e-05	PROTEIN PROCESSING	Protein Synthesis
fig|670.1701.peg.236	LSU ribosomal protein L29p (L35e)	-2.26871	8.91501e-05	PROTEIN PROCESSING	Protein Synthesis
fig|670.1701.peg.237	SSU ribosomal protein S17p (S11e)	-2.26871	8.91501e-05	PROTEIN PROCESSING	Protein Synthesis
fig|670.1701.peg.2905	Alanyl-tRNA synthetase (EC 6.1.1.7);Ontology_term=KEGG_ENZYME:6.1.1.7	-2.37002	1.00311e-41	PROTEIN PROCESSING	Protein Synthesis
fig|670.1701.peg.948	SSU ribosomal protein S20p	-2.41651	2.06166e-43	PROTEIN PROCESSING	Protein Synthesis
fig|670.1701.peg.1230	Ribosome recycling factor	-2.42884	1.11907e-40	PROTEIN PROCESSING	Protein Synthesis
fig|670.1701.peg.183	LSU ribosomal protein L14p (L23e)	-2.44402	2.96856e-09	PROTEIN PROCESSING	Protein Synthesis
fig|670.1701.peg.184	LSU ribosomal protein L24p (L26e)	-2.44402	2.96856e-09	PROTEIN PROCESSING	Protein Synthesis
fig|670.1701.peg.185	LSU ribosomal protein L5p (L11e)	-2.44402	2.96856e-09	PROTEIN PROCESSING	Protein Synthesis
fig|670.1701.peg.186	SSU ribosomal protein S14p (S29e) @ SSU ribosomal protein S14p (S29e)%2C zinc-independent	-2.44402	2.96856e-09	PROTEIN PROCESSING	Protein Synthesis
fig|670.1701.peg.187	SSU ribosomal protein S8p (S15Ae)	-2.44402	2.96856e-09	PROTEIN PROCESSING	Protein Synthesis
fig|670.1701.peg.188	LSU ribosomal protein L6p (L9e)	-2.44402	2.96856e-09	PROTEIN PROCESSING	Protein Synthesis
fig|670.1701.peg.189	LSU ribosomal protein L18p (L5e)	-2.44402	2.96856e-09	PROTEIN PROCESSING	Protein Synthesis
fig|670.1701.peg.190	SSU ribosomal protein S5p (S2e)	-2.44402	2.96856e-09	PROTEIN PROCESSING	Protein Synthesis
fig|670.1701.peg.191	LSU ribosomal protein L30p (L7e)	-2.44402	2.96856e-09	PROTEIN PROCESSING	Protein Synthesis
fig|670.1701.peg.192	LSU ribosomal protein L15p (L27Ae)	-2.44402	2.96856e-09	PROTEIN PROCESSING	Protein Synthesis
fig|670.1701.peg.194	LSU ribosomal protein L36p @ LSU ribosomal protein L36p%2C zinc-dependent	-2.44402	2.96856e-09	PROTEIN PROCESSING	Protein Synthesis
fig|670.1701.peg.195	SSU ribosomal protein S13p (S18e)	-2.44402	2.96856e-09	PROTEIN PROCESSING	Protein Synthesis
fig|670.1701.peg.196	SSU ribosomal protein S11p (S14e)	-2.44402	2.96856e-09	PROTEIN PROCESSING	Protein Synthesis
fig|670.1701.peg.199	LSU ribosomal protein L17p	-2.44402	2.96856e-09	PROTEIN PROCESSING	Protein Synthesis
fig|670.1701.peg.2243	Translation initiation factor 1	-2.45457	3.44845e-72	PROTEIN PROCESSING	Protein Synthesis
fig|670.1701.peg.2241	Leucyl/phenylalanyl-tRNA--protein transferase (EC 2.3.2.6);Ontology_term=KEGG_ENZYME:2.3.2.6	-2.45457	3.44845e-72	PROTEIN PROCESSING	Protein Fate (folding, modification, targeting, degradation)
fig|670.1701.peg.2242	Arginyl-tRNA--protein transferase (EC 2.3.2.8);Ontology_term=KEGG_ENZYME:2.3.2.8	-2.45457	3.44845e-72	PROTEIN PROCESSING	Protein Fate (folding, modification, targeting, degradation)
fig|670.1701.peg.843	SSU ribosomal protein S12p (S23e)	-2.6465	6.28501e-46	PROTEIN PROCESSING	Protein Synthesis
fig|670.1701.peg.844	SSU ribosomal protein S7p (S5e)	-2.6465	6.28501e-46	PROTEIN PROCESSING	Protein Synthesis
fig|670.1701.peg.1437	SSU ribosomal protein S6p	-2.7172	3.4643e-49	PROTEIN PROCESSING	Protein Synthesis
fig|670.1701.peg.1439	SSU ribosomal protein S18p @ SSU ribosomal protein S18p%2C zinc-independent	-2.7172	3.4643e-49	PROTEIN PROCESSING	Protein Synthesis
fig|670.1701.peg.1440	LSU ribosomal protein L9p	-2.7172	3.4643e-49	PROTEIN PROCESSING	Protein Synthesis
fig|670.1701.peg.3608	LSU ribosomal protein L31p @ LSU ribosomal protein L31p%2C zinc-dependent	-2.75489	4.36647e-45	PROTEIN PROCESSING	Protein Synthesis
fig|670.1701.peg.3095	GTP-binding protein EngB	-2.77052	1.79072e-139	PROTEIN PROCESSING	Protein Synthesis
fig|670.1701.peg.1763	SSU ribosomal protein S2p (SAe)	-2.77063	4.61484e-76	PROTEIN PROCESSING	Protein Synthesis
fig|670.1701.peg.1764	Translation elongation factor Ts	-2.77063	4.61484e-76	PROTEIN PROCESSING	Protein Synthesis
fig|670.1701.peg.614	LSU ribosomal protein L28p @ LSU ribosomal protein L28p%2C zinc-independent	-2.8029	2.03212e-50	PROTEIN PROCESSING	Protein Synthesis
fig|670.1701.peg.615	LSU ribosomal protein L33p @ LSU ribosomal protein L33p%2C zinc-independent	-2.8029	2.03212e-50	PROTEIN PROCESSING	Protein Synthesis
fig|670.1701.peg.2781	Glutamyl-tRNA synthetase (EC 6.1.1.17);Ontology_term=KEGG_ENZYME:6.1.1.17	-2.83227	3.75416e-94	PROTEIN PROCESSING	Protein Synthesis
fig|670.1701.peg.1585	LSU ribosomal protein L13p (L13Ae)	-3.12971	2.18693e-122	PROTEIN PROCESSING	Protein Synthesis
fig|670.1701.peg.1586	SSU ribosomal protein S9p (S16e)	-3.12971	2.18693e-122	PROTEIN PROCESSING	Protein Synthesis
fig|670.1701.peg.43	Guanosine-5'-triphosphate%2C3'-diphosphate pyrophosphatase (EC 3.6.1.40) @ Exopolyphosphatase (EC 3.6.1.11);Ontology_term=KEGG_ENZYME:3.6.1.40,KEGG_ENZYME:3.6.1.11	3.25354	8.7072e-57	REGULATION AND CELL SIGNALING	Regulation and Cell signaling
fig|670.1701.peg.2251	Protein lysine acetyltransferase Pat (EC 2.3.1.-);Ontology_term=KEGG_ENZYME:2.3.1.-	2.94753	1.33448e-117	REGULATION AND CELL SIGNALING	Regulation and Cell signaling
fig|670.1701.peg.1963	Signal transduction histidine-protein kinase BarA (EC 2.7.13.3);Ontology_term=KEGG_ENZYME:2.7.13.3	2.65208	1.85765e-60	REGULATION AND CELL SIGNALING	Regulation and Cell signaling
fig|670.1701.peg.1178	c-di-GMP phosphodiesterase (EC 3.1.4.52) > PdeI;Ontology_term=KEGG_ENZYME:3.1.4.52	2.39232	2.66519e-41	REGULATION AND CELL SIGNALING	Regulation and Cell signaling
fig|670.1701.peg.1801	c-di-GMP phosphodiesterase (EC 3.1.4.52);Ontology_term=KEGG_ENZYME:3.1.4.52	2.34577	1.74957e-36	REGULATION AND CELL SIGNALING	Regulation and Cell signaling
fig|670.1701.peg.123	Cyclic AMP receptor protein	-1.98509	6.05349e-16	REGULATION AND CELL SIGNALING	Regulation and Cell signaling
fig|670.1701.peg.979	Guanosine-3'%2C5'-bis(diphosphate) 3'-pyrophosphohydrolase (EC 3.1.7.2) / GTP pyrophosphokinase (EC 2.7.6.5)%2C (p)ppGpp synthetase II;Ontology_term=KEGG_ENZYME:3.1.7.2,KEGG_ENZYME:2.7.6.5	-2.46832	3.99042e-47	REGULATION AND CELL SIGNALING	Regulation and Cell signaling
fig|670.1701.peg.636	tRNA 2-thiouridine synthesis protein TusE	3.45943	1.03733e-175	RNA PROCESSING	RNA Processing
fig|670.1701.peg.42	ATP-dependent RNA helicase RhlB (EC 3.6.4.13);Ontology_term=KEGG_ENZYME:3.6.4.13	3.25354	8.7072e-57	RNA PROCESSING	RNA Processing
fig|670.1701.peg.557	3'-to-5' exoribonuclease RNase R	3.17544	8.58507e-52	RNA PROCESSING	RNA Processing
fig|670.1701.peg.900	LSU rRNA pseudouridine(1911/1915/1917) synthase (EC 5.4.99.23);Ontology_term=KEGG_ENZYME:5.4.99.23	2.90689	1.09175e-85	RNA PROCESSING	RNA Processing
fig|670.1701.peg.2023	Ribonuclease HI (EC 3.1.26.4);Ontology_term=KEGG_ENZYME:3.1.26.4	2.88753	2.94052e-91	RNA PROCESSING	RNA Processing
fig|670.1701.peg.591	Ribonuclease HI (EC 3.1.26.4);Ontology_term=KEGG_ENZYME:3.1.26.4	2.64386	4.39148e-59	RNA PROCESSING	RNA Processing
fig|670.1701.peg.2094	tRNA 5-methylaminomethyl-2-thiouridine synthesis sulfur carrier protein TusA	2.27684	3.58083e-33	RNA PROCESSING	RNA Processing
fig|670.1701.peg.2771	tRNA 5-methylaminomethyl-2-thiouridine synthesis sulfur carrier protein TusA	-2.09516	6.27086e-48	RNA PROCESSING	RNA Processing
fig|670.1701.peg.3240	DEAD-box ATP-dependent RNA helicase DeaD ( CshA) (EC 3.6.4.13);Ontology_term=KEGG_ENZYME:3.6.4.13	-2.28204	1.3838e-51	RNA PROCESSING	RNA Processing
fig|670.1701.peg.198	DNA-directed RNA polymerase alpha subunit (EC 2.7.7.6);Ontology_term=KEGG_ENZYME:2.7.7.6	-2.44402	2.96856e-09	RNA PROCESSING	RNA Processing
fig|670.1701.peg.978	DNA-directed RNA polymerase omega subunit (EC 2.7.7.6);Ontology_term=KEGG_ENZYME:2.7.7.6	-2.46832	3.99042e-47	RNA PROCESSING	RNA Processing
fig|670.1701.peg.581	ATP-dependent RNA helicase RhlB (EC 3.6.4.13);Ontology_term=KEGG_ENZYME:3.6.4.13	-2.73365	7.58753e-49	RNA PROCESSING	RNA Processing
fig|670.1701.peg.1232	tRNA-specific 2-thiouridylase MnmA (EC 2.8.1.13);Ontology_term=KEGG_ENZYME:2.8.1.13	-3.07973	3.95018e-90	RNA PROCESSING	RNA Processing
fig|670.1701.peg.4706	LSU rRNA pseudouridine(2605) synthase (EC 5.4.99.22);Ontology_term=KEGG_ENZYME:5.4.99.22	-3.42146	1.70934e-306	RNA PROCESSING	RNA Processing
fig|670.1701.peg.1920	Repair of Iron Centers di-iron protein	3.5025	1.35256e-103	STRESS RESPONSE, DEFENSE, VIRULENCE	Stress Response, Defense and Virulence
fig|670.1701.peg.565	16S rRNA (cytidine(1402)-2'-O)-methyltransferase (EC 2.1.1.198);Ontology_term=KEGG_ENZYME:2.1.1.198	3.47449	2.40108e-142	STRESS RESPONSE, DEFENSE, VIRULENCE	Stress Response, Defense and Virulence
fig|670.1701.peg.696	Catalase-peroxidase KatG (EC 1.11.1.21);Ontology_term=KEGG_ENZYME:1.11.1.21	3.45943	3.64064e-172	STRESS RESPONSE, DEFENSE, VIRULENCE	Stress Response, Defense and Virulence
fig|670.1701.peg.2874	Aerotolerance protein BatB / Aerotolerance protein BatC	3.35755	2.28177e-170	STRESS RESPONSE, DEFENSE, VIRULENCE	Stress Response, Defense and Virulence
fig|670.1701.peg.2875	Aerotolerance protein BatD	3.35755	2.28177e-170	STRESS RESPONSE, DEFENSE, VIRULENCE	Stress Response, Defense and Virulence
fig|670.1701.peg.285	16S rRNA (uracil(1498)-N(3))-methyltransferase (EC 2.1.1.193);Ontology_term=KEGG_ENZYME:2.1.1.193	2.70864	8.44203e-25	STRESS RESPONSE, DEFENSE, VIRULENCE	Stress Response, Defense and Virulence
fig|670.1701.peg.288	Putative pre-16S rRNA nuclease YqgF	2.70864	8.44203e-25	STRESS RESPONSE, DEFENSE, VIRULENCE	Stress Response, Defense and Virulence
fig|670.1701.peg.287	UPF0301 protein YqgE	2.70864	8.44203e-25	STRESS RESPONSE, DEFENSE, VIRULENCE	Stress Response, Defense and Virulence
fig|670.1701.peg.286	Glutathione synthetase (EC 6.3.2.3);Ontology_term=KEGG_ENZYME:6.3.2.3	2.70864	8.44203e-25	STRESS RESPONSE, DEFENSE, VIRULENCE	Stress Response, Defense and Virulence
fig|670.1701.peg.592	FIG005121: SAM-dependent methyltransferase (EC 2.1.1.-);Ontology_term=KEGG_ENZYME:2.1.1.-	2.64386	4.39148e-59	STRESS RESPONSE, DEFENSE, VIRULENCE	Stress Response, Defense and Virulence
fig|670.1701.peg.1462	Osmolarity sensory histidine kinase EnvZ	2.63227	4.23467e-46	STRESS RESPONSE, DEFENSE, VIRULENCE	Stress Response, Defense and Virulence
fig|670.1701.peg.1461	Two-component system response regulator OmpR	2.63227	4.23467e-46	STRESS RESPONSE, DEFENSE, VIRULENCE	Stress Response, Defense and Virulence
fig|670.1701.peg.1887	Universal stress protein family 2	2.58496	6.14668e-53	STRESS RESPONSE, DEFENSE, VIRULENCE	Stress Response, Defense and Virulence
fig|670.1701.peg.124	Glutathione reductase (EC 1.8.1.7);Ontology_term=KEGG_ENZYME:1.8.1.7	2.36586	8.50874e-16	STRESS RESPONSE, DEFENSE, VIRULENCE	Stress Response, Defense and Virulence
fig|670.1701.peg.2196	FIG005121: SAM-dependent methyltransferase (EC 2.1.1.-);Ontology_term=KEGG_ENZYME:2.1.1.-	2.20511	1.19969e-28	STRESS RESPONSE, DEFENSE, VIRULENCE	Stress Response, Defense and Virulence
fig|670.1701.peg.1637	Universal stress protein E	2.19207	5.82621e-18	STRESS RESPONSE, DEFENSE, VIRULENCE	Stress Response, Defense and Virulence
fig|670.1701.peg.2158	Gamma-glutamyltranspeptidase (EC 2.3.2.2) @ Glutathione hydrolase (EC 3.4.19.13);Ontology_term=KEGG_ENZYME:2.3.2.2,KEGG_ENZYME:3.4.19.13	2.11548	1.75636e-24	STRESS RESPONSE, DEFENSE, VIRULENCE	Stress Response, Defense and Virulence
fig|670.1701.peg.3148	UPF0056 inner membrane protein YchE	-2.08746	7.39469e-42	STRESS RESPONSE, DEFENSE, VIRULENCE	Stress Response, Defense and Virulence
fig|670.1701.peg.475	3-oxoacyl-[acyl-carrier-protein] synthase%2C KASII (EC 2.3.1.179);Ontology_term=KEGG_ENZYME:2.3.1.179	-2.35514	2.36739e-28	STRESS RESPONSE, DEFENSE, VIRULENCE	Stress Response, Defense and Virulence
fig|670.1701.peg.385	SSU ribosomal protein S1p	-2.4865	1.79149e-35	STRESS RESPONSE, DEFENSE, VIRULENCE	Stress Response, Defense and Virulence
fig|670.1701.peg.583	Transcription termination factor Rho	-2.73365	7.58753e-49	STRESS RESPONSE, DEFENSE, VIRULENCE	Stress Response, Defense and Virulence
fig|670.1701.peg.4633	Glutathione S-transferase (EC 2.5.1.18);Ontology_term=KEGG_ENZYME:2.5.1.18	-3.66297	5.83431e-226	STRESS RESPONSE, DEFENSE, VIRULENCE	Stress Response, Defense and Virulence
fig|670.1701.peg.3505	Ferredoxin-type protein NapF (periplasmic nitrate reductase)	4.70044	1.11792e-286
fig|670.1701.peg.2315	Transcriptional regulator ArgP%2C LysR family	4.16993	7.89435e-272
fig|670.1701.peg.2316	Protein of unknown function DUF541	4.16993	7.89435e-272
fig|670.1701.peg.3442	hypothetical protein	4.12928	2.89673e-298
fig|670.1701.peg.2374	Methyl-accepting chemotaxis protein	4.08746	1.30236e-289
fig|670.1701.peg.1933	Predicted ATPase related to phosphate starvation-inducible protein PhoH	4.04439	7.56298e-264
fig|670.1701.peg.2141	3-ketoacyl-CoA thiolase [isoleucine degradation] (EC 2.3.1.16);Ontology_term=KEGG_ENZYME:2.3.1.16	4	7.47128e-196
fig|670.1701.peg.2142	Methylmalonate-semialdehyde dehydrogenase (EC 1.2.1.27);Ontology_term=KEGG_ENZYME:1.2.1.27	4	7.47128e-196
fig|670.1701.peg.2704	Hemolysins and related proteins containing CBS domains	3.97728	4.40296e-293
fig|670.1701.peg.2816	Cell wall-associated hydrolase	3.97728	3.14177e-288
fig|670.1701.peg.2817	Type IIA topoisomerase%2C B subunit	3.97728	3.14177e-288
fig|670.1701.peg.1590	Predicted transcriptional regulator	3.926	9.32933e-257
fig|670.1701.peg.2373	RTX toxins and related Ca2+-binding proteins	3.90689	1.261e-193
fig|670.1701.peg.3090	Putative periplasmic protein	3.90689	1.19434e-186
fig|670.1701.peg.3609	Uncharacterized SAM-dependent O-methyltransferase	3.85798	1.60192e-265
fig|670.1701.peg.2683	Fructose repressor FruR%2C LacI family	3.8413	1.66154e-193
fig|670.1701.peg.2684	hypothetical protein	3.8413	1.66154e-193
fig|670.1701.peg.1554	FIG01199977: hypothetical protein	3.82782	1.02168e-206
fig|670.1701.peg.2721	Short-chain dehydrogenase	3.75489	2.38671e-112
fig|670.1701.peg.2722	FIG01200565: hypothetical protein	3.75489	2.38671e-112
fig|670.1701.peg.2894	ABC transporter%2C substrate-binding protein (cluster 5%2C nickel/peptides/opines)	3.75489	7.12988e-111
fig|670.1701.peg.2828	hypothetical protein	3.73697	4.19436e-262
fig|670.1701.peg.2093	tRNA (cytidine(34)-2'-O)-methyltransferase (EC 2.1.1.207);Ontology_term=KEGG_ENZYME:2.1.1.207	3.71882	1.34033e-153
fig|670.1701.peg.3594	Acetyltransferase	3.70044	9.70833e-144
fig|670.1701.peg.132	Pyrrolidone-carboxylate peptidase (EC 3.4.19.3);Ontology_term=KEGG_ENZYME:3.4.19.3	3.66558	2.31218e-166
fig|670.1701.peg.133	FIG01201582: hypothetical protein	3.66558	2.31218e-166
fig|670.1701.peg.134	Zinc-binding GTPase YeiR	3.66558	2.31218e-166
fig|670.1701.peg.2145	Glutamate synthase [NADPH] large chain (EC 1.4.1.13);Ontology_term=KEGG_ENZYME:1.4.1.13	3.65535	4.67978e-299
fig|670.1701.peg.1643	GGDEF domain protein	3.64386	4.67002e-193
fig|670.1701.peg.2427	L-lactate permease	3.64386	2.82263e-220
fig|670.1701.peg.2428	Predicted Lactate-responsive regulator%2C LysR family	3.64386	2.82263e-220
fig|670.1701.peg.2429	Prolyl endopeptidase (EC 3.4.21.26);Ontology_term=KEGG_ENZYME:3.4.21.26	3.64386	2.82263e-220
fig|670.1701.peg.2644	FIG01200286: hypothetical protein	3.62449	7.63889e-172
fig|670.1701.peg.3289	Gluconate utilization system Gnt-I transcriptional repressor	3.62449	5.53173e-106
fig|670.1701.peg.1847	Signal peptide peptidase SppA (protease 4)	3.60486	2.52629e-248
fig|670.1701.peg.347	Uridine phosphorylase (EC 2.4.2.3);Ontology_term=KEGG_ENZYME:2.4.2.3	3.59743	6.05673e-212
fig|670.1701.peg.2646	Predicted signal-transduction protein containing cAMP-binding and CBS domains	3.58496	9.0886e-239
fig|670.1701.peg.2647	DEDDh 3'-5' exonuclease domain of the epsilon subunit of DNA polymerase III	3.58496	9.0886e-239
fig|670.1701.peg.1376	Zn-ribbon-containing%2C possibly RNA-binding protein and truncated derivatives	3.56359	7.55489e-282
fig|670.1701.peg.1007	hypothetical protein	3.558	6.05759e-223
fig|670.1701.peg.1008	Tetrapartite efflux system%2C outer membrane factor lipoprotein FusA-like	3.558	6.05759e-223
fig|670.1701.peg.1009	FIG01200778: hypothetical protein	3.558	6.05759e-223
fig|670.1701.peg.1010	Tetrapartite efflux system%2C membrane fusion component FusE-like	3.558	6.05759e-223
fig|670.1701.peg.1671	putative lipoprotein	3.55459	7.69389e-162
fig|670.1701.peg.2588	hypothetical protein	3.54432	1.99747e-155
fig|670.1701.peg.2589	Cell division protein ZapB	3.54432	1.99747e-155
fig|670.1701.peg.2745	Periplasmic alpha-amylase (EC 3.2.1.1);Ontology_term=KEGG_ENZYME:3.2.1.1	3.54432	1.30985e-142
fig|670.1701.peg.2347	Outer membrane lipoprotein-sorting protein	3.54432	9.02471e-161
fig|670.1701.peg.2348	Lipoprotein release ABC-type transport system%2C LolE-like permease protein	3.54432	9.02471e-161
fig|670.1701.peg.2882	L-alanine exporter AlaE	3.54432	2.52735e-102
fig|670.1701.peg.3250	Putative NAD(P)H nitroreductase YdjA	3.54432	7.75891e-142
fig|670.1701.peg.1823	putative sigma-54 interacting response regulator transcription regulator protein	3.52356	2.94982e-256
fig|670.1701.peg.3170	Alkaline phosphatase (EC 3.1.3.1);Ontology_term=KEGG_ENZYME:3.1.3.1	3.52356	1.16913e-145
fig|670.1701.peg.3171	Type III effector HopPmaJ	3.52356	1.16913e-145
fig|670.1701.peg.3581	hypothetical protein	3.52356	1.29257e-124
fig|670.1701.peg.1015	Sigma-54 dependent transcriptional regulator SypG	3.5025	9.20352e-183
fig|670.1701.peg.1016	Glycosyltransferase (EC 2.4.1.-) SypH;Ontology_term=KEGG_ENZYME:2.4.1.-	3.5025	9.20352e-183
fig|670.1701.peg.1435	UPF0246 protein YaaA	3.5025	3.81506e-229
fig|670.1701.peg.2385	HAD superfamily hydrolase	3.49643	3.62186e-189
fig|670.1701.peg.2386	Histone acetyltransferase HPA2 and related acetyltransferases	3.49643	3.62186e-189
fig|670.1701.peg.1224	hypothetical protein	3.49185	3.29034e-152
fig|670.1701.peg.1225	Spermidine N1-acetyltransferase (EC 2.3.1.57);Ontology_term=KEGG_ENZYME:2.3.1.57	3.49185	3.29034e-152
fig|670.1701.peg.1226	FIG01199610: hypothetical protein	3.49185	3.29034e-152
fig|670.1701.peg.2779	PAS factor	3.48543	6.0487e-103
fig|670.1701.peg.517	Uncharacterized protein YhbT	3.47573	1.12203e-247
fig|670.1701.peg.518	diguanylate cyclase/phosphodiesterase (GGDEF & EAL domains) with PAS/PAC sensor(s)	3.47573	1.12203e-247
fig|670.1701.peg.566	Penicillin-binding protein activator LpoA	3.47449	2.40108e-142
fig|670.1701.peg.1574	Two-component system sensor histidine kinase	3.45943	4.82348e-111
fig|670.1701.peg.1724	Long-chain fatty acid transport protein	3.45943	4.38405e-202
fig|670.1701.peg.2725	Lon protease homolog YcbZ	3.45943	4.29839e-110
fig|670.1701.peg.2788	Tryptophanase (EC 4.1.99.1);Ontology_term=KEGG_ENZYME:4.1.99.1	3.45943	1.32116e-184
fig|670.1701.peg.638	N-acetylglucosamine regulated methyl-accepting chemotaxis protein	3.45943	1.03733e-175
fig|670.1701.peg.570	5'-deoxynucleotidase YfbR (EC 3.1.3.89);Ontology_term=KEGG_ENZYME:3.1.3.89	3.44746	2.49718e-173
fig|670.1701.peg.571	Deoxyguanosinetriphosphate triphosphohydrolase (EC 3.1.5.1);Ontology_term=KEGG_ENZYME:3.1.5.1	3.44746	2.49718e-173
fig|670.1701.peg.572	Uncharacterized conserved protein YfiP%2C contains DTW domain	3.44746	2.49718e-173
fig|670.1701.peg.1105	Type IV pilus biogenesis protein PilM	3.43741	4.90856e-176
fig|670.1701.peg.1106	Multimodular transpeptidase-transglycosylase (EC 2.4.1.129) (EC 3.4.-.-);Ontology_term=KEGG_ENZYME:2.4.1.129,KEGG_ENZYME:3.4.-.-	3.43741	4.90856e-176
fig|670.1701.peg.265	Transcriptional regulator%2C AcrR family	3.4236	8.74793e-140
fig|670.1701.peg.266	CzcABC family efflux RND transporter%2C membrane fusion protein	3.4236	8.74793e-140
fig|670.1701.peg.3523	hypothetical protein	3.41504	1.11188e-111
fig|670.1701.peg.3267	Flap endonuclease Xni	3.39232	1.68486e-102
fig|670.1701.peg.975	Anaerobic C4-dicarboxylate transporter DcuA	3.37197	6.11867e-170
fig|670.1701.peg.3137	ABC transporter%2C substrate-binding protein (cluster 5%2C nickel/peptides/opines)	3.36923	1.47688e-111
fig|670.1701.peg.3813	hypothetical protein	3.36923	8.05618e-60
fig|670.1701.peg.1399	GGDEF domain protein	3.27798	2.44965e-186
fig|670.1701.peg.1935	NAD/NADP transhydrogenase beta subunit	3.27302	9.53076e-123
fig|670.1701.peg.3084	ABC transporter%2C substrate-binding protein (cluster 5%2C nickel/peptides/opines)	3.27302	6.47844e-126
fig|670.1701.peg.3085	ABC transporter%2C ATP-binding protein (cluster 5%2C nickel/peptides/opines)	3.27302	6.47844e-126
fig|670.1701.peg.3086	ABC transporter%2C ATP-binding protein (cluster 5%2C nickel/peptides/opines)	3.27302	6.47844e-126
fig|670.1701.peg.751	Outer membrane stress sensor protease DegQ%2C serine protease	3.26946	1.97002e-138
fig|670.1701.peg.25	Protein of unknown function DUF541	3.24793	6.40899e-48
fig|670.1701.peg.2639	beta-N-acetylglucosaminidase (EC 3.2.1.52);Ontology_term=KEGG_ENZYME:3.2.1.52	3.24793	7.42297e-86
fig|670.1701.peg.402	DNA protection during starvation protein	3.24378	6.97836e-136
fig|670.1701.peg.2685	FIG01199573: hypothetical protein	3.23947	1.45554e-133
fig|670.1701.peg.2478	Regulator of sigma D	3.23266	4.61684e-156
fig|670.1701.peg.2480	hypothetical protein	3.23266	4.61684e-156
fig|670.1701.peg.2481	hypothetical protein	3.23266	4.61684e-156
fig|670.1701.peg.2502	ABC-type metal ion transport system%2C periplasmic component/surface adhesin	3.22239	3.33614e-66
fig|670.1701.peg.2503	ABC transporter%2C permease protein (cluster 14%2C Mn/Zn)	3.22239	3.33614e-66
fig|670.1701.peg.178	Outer membrane lipoprotein	3.21945	1.05715e-131
fig|670.1701.peg.179	L%2CD-transpeptidase	3.21945	1.05715e-131
fig|670.1701.peg.1611	Putative TEGT family carrier/transport protein	3.20645	1.34204e-160
fig|670.1701.peg.2804	Small-conductance mechanosensitive channel	3.20163	1.08621e-121
fig|670.1701.peg.277	Maltose/maltodextrin transport ATP-binding protein MalK (EC 3.6.3.19);Ontology_term=KEGG_ENZYME:3.6.3.19	3.1973	7.70413e-76
fig|670.1701.peg.278	LacI-family transcriptional regulator	3.1973	7.70413e-76
fig|670.1701.peg.279	Arabinogalactan endo-1%2C4-beta-galactanase (EC 3.2.1.89);Ontology_term=KEGG_ENZYME:3.2.1.89	3.1973	7.70413e-76
fig|670.1701.peg.280	hypothetical protein	3.1973	7.70413e-76
fig|670.1701.peg.794	Pyrimidine/purine nucleotide 5'-monophosphate nucleosidase PpnN (EC 3.2.2.4) (EC 3.2.2.10);Ontology_term=KEGG_ENZYME:3.2.2.4,KEGG_ENZYME:3.2.2.10	3.19535	1.83262e-122
fig|670.1701.peg.625	MSHA biogenesis protein MshF	3.19265	2.48412e-124
fig|670.1701.peg.626	hypothetical protein	3.19265	2.48412e-124
fig|670.1701.peg.627	MSHA pilin protein MshA	3.19265	2.48412e-124
fig|670.1701.peg.628	MSHA pilin protein MshA	3.19265	2.48412e-124
fig|670.1701.peg.629	MSHA pilin protein MshC	3.19265	2.48412e-124
fig|670.1701.peg.630	MSHA pilin protein MshD	3.19265	2.48412e-124
fig|670.1701.peg.631	MSHA biogenesis protein MshO	3.19265	2.48412e-124
fig|670.1701.peg.556	Nitrite-sensitive transcriptional repressor NsrR	3.17544	8.58507e-52
fig|670.1701.peg.558	23S rRNA (guanosine(2251)-2'-O)-methyltransferase (EC 2.1.1.185);Ontology_term=KEGG_ENZYME:2.1.1.185	3.17544	8.58507e-52
fig|670.1701.peg.1880	Methyl-accepting chemotaxis sensor/transducer protein	3.16993	1.22264e-166
fig|670.1701.peg.121	Regulator of sigma D	3.16079	8.42653e-60
fig|670.1701.peg.2378	hypothetical protein	3.14684	2.92129e-71
fig|670.1701.peg.605	Glutamate synthase [NADPH] large chain (EC 1.4.1.13);Ontology_term=KEGG_ENZYME:1.4.1.13	3.14616	6.35536e-86
fig|670.1701.peg.606	Glutamate synthase [NADPH] small chain (EC 1.4.1.13);Ontology_term=KEGG_ENZYME:1.4.1.13	3.14616	6.35536e-86
fig|670.1701.peg.2881	Predicted signal transduction protein	3.11548	2.55051e-83
fig|670.1701.peg.2000	Protein of unknown function DUF55	3.10434	4.32095e-115
fig|670.1701.peg.2001	Predicted membrane protein	3.10434	4.32095e-115
fig|670.1701.peg.2002	Uncharacterized conserved protein YfiP%2C contains DTW domain	3.10434	4.32095e-115
fig|670.1701.peg.292	hypothetical protein	3.09208	3.10337e-41
fig|670.1701.peg.2952	Cystathionine beta-lyase (EC 4.4.1.8);Ontology_term=KEGG_ENZYME:4.4.1.8	3.08746	1.72525e-88
fig|670.1701.peg.1220	FIG01199829: hypothetical protein	3.06496	1.96127e-110
fig|670.1701.peg.3197	Cobalt/zinc/cadmium resistance protein CzcD	3.04439	1.23797e-52
fig|670.1701.peg.3198	Transcriptional regulator%2C MarR family	3.04439	1.23797e-52
fig|670.1701.peg.3237	FIG01200185: hypothetical protein	3.04439	1.25235e-62
fig|670.1701.peg.3238	Putative deoxyribonuclease YjjV	3.04439	1.25235e-62
fig|670.1701.peg.463	FIG01200621: hypothetical protein	3.04439	1.5824e-90
fig|670.1701.peg.464	FIG01200578: hypothetical protein	3.04439	1.5824e-90
fig|670.1701.peg.1612	Quinolinate phosphoribosyltransferase [decarboxylating] (EC 2.4.2.19);Ontology_term=KEGG_ENZYME:2.4.2.19	3.02975	2.45107e-101
fig|670.1701.peg.2579	NADPH:quinone reductase	3.02975	7.50315e-119
fig|670.1701.peg.2580	putative membrane protein	3.02975	7.50315e-119
fig|670.1701.peg.1264	Glutamate synthase [NADPH] large chain (EC 1.4.1.13);Ontology_term=KEGG_ENZYME:1.4.1.13	3.0199	4.17652e-82
fig|670.1701.peg.1265	Glutamate synthase [NADPH] small chain (EC 1.4.1.13);Ontology_term=KEGG_ENZYME:1.4.1.13	3.0199	4.17652e-82
fig|670.1701.peg.1377	hypothetical protein	3.0199	2.64822e-110
fig|670.1701.peg.1378	Putative efflux (PET) family inner membrane protein YccS	3.0199	2.64822e-110
fig|670.1701.peg.841	Uncharacterized protein YtfK	3	3.86775e-120
fig|670.1701.peg.842	Protein ytfJ precursor	3	3.86775e-120
fig|670.1701.peg.1716	Zn-dependent protease with chaperone function PA4632	2.98935	2.25308e-110
fig|670.1701.peg.521	Tripeptide aminopeptidase (EC 3.4.11.4);Ontology_term=KEGG_ENZYME:3.4.11.4	2.98307	3.36285e-47
fig|670.1701.peg.1197	Transcriptional regulator%2C LysR family	2.974	2.45511e-85
fig|670.1701.peg.1198	Carbon-nitrogen hydrolase	2.974	2.45511e-85
fig|670.1701.peg.1199	hypothetical protein	2.974	2.45511e-85
fig|670.1701.peg.1200	Membrane protein	2.974	2.45511e-85
fig|670.1701.peg.3157	Aerobic respiration control sensor protein ArcB (EC 2.7.13.3);Ontology_term=KEGG_ENZYME:2.7.13.3	2.9542	3.91844e-97
fig|670.1701.peg.3158	FIG01199712: hypothetical protein	2.9542	3.91844e-97
fig|670.1701.peg.1304	hypothetical protein	2.95217	7.15671e-82
fig|670.1701.peg.2249	hypothetical protein	2.94753	1.33448e-117
fig|670.1701.peg.2250	Transcriptional regulator%2C LysR family	2.94753	1.33448e-117
fig|670.1701.peg.1696	FIG01199582: hypothetical protein	2.93289	7.12825e-96
fig|670.1701.peg.902	Transglycosylase%2C Slt family	2.90689	1.09175e-85
fig|670.1701.peg.1352	LysR-family transcriptional regulator YdhB	2.90689	1.17387e-39
fig|670.1701.peg.2024	DNA polymerase III epsilon subunit (EC 2.7.7.7);Ontology_term=KEGG_ENZYME:2.7.7.7	2.88753	2.94052e-91
fig|670.1701.peg.2025	FIG004599: Hypothetical protein	2.88753	2.94052e-91
fig|670.1701.peg.3189	Iron-containing alcohol dehydrogenase (EC 1.1.1.1);Ontology_term=KEGG_ENZYME:1.1.1.1	2.88753	7.5425e-39
fig|670.1701.peg.1121	hypothetical protein	2.86507	2.72205e-101
fig|670.1701.peg.2405	FIG01200565: hypothetical protein	2.85798	5.78999e-77
fig|670.1701.peg.1214	Acetyltransferase	2.85561	7.1998e-94
fig|670.1701.peg.1672	Iron-containing alcohol dehydrogenase	2.848	6.31164e-83
fig|670.1701.peg.2533	Thiol peroxidase%2C Bcp-type (EC 1.11.1.15);Ontology_term=KEGG_ENZYME:1.11.1.15	2.8413	1.30096e-51
fig|670.1701.peg.393	Lipoprotein-related protein	2.83551	5.67217e-64
fig|670.1701.peg.395	hypothetical protein	2.83551	5.67217e-64
fig|670.1701.peg.1805	Gfa-like protein	2.80735	3.64159e-51
fig|670.1701.peg.1806	hypothetical protein	2.80735	3.64159e-51
fig|670.1701.peg.366	Uncharacterized protein DUF547	2.79796	4.1741e-41
fig|670.1701.peg.2516	Transcription accessory protein (S1 RNA-binding domain)	2.7885	1.80279e-87
fig|670.1701.peg.1798	Predicted transcriptional regulator LiuR of leucine degradation pathway%2C MerR family	2.7866	4.74811e-74
fig|670.1701.peg.1799	Isovaleryl-CoA dehydrogenase (EC 1.3.8.4);Ontology_term=KEGG_ENZYME:1.3.8.4	2.7866	4.74811e-74
fig|670.1701.peg.2693	Copper-sensing two-component system response regulator CpxR	2.77761	2.80267e-77
fig|670.1701.peg.2694	Copper sensory histidine kinase CpxA	2.77761	2.80267e-77
fig|670.1701.peg.2170	hypothetical protein	2.77259	2.82317e-64
fig|670.1701.peg.2171	FIG01201975: hypothetical protein	2.77259	2.82317e-64
fig|670.1701.peg.2172	hypothetical protein	2.77259	2.82317e-64
fig|670.1701.peg.2552	Transporter%2C LysE family	2.76939	1.32835e-79
fig|670.1701.peg.2553	FIG01203265: hypothetical protein	2.76939	1.32835e-79
fig|670.1701.peg.450	FIG008443: hypothetical protein	2.75489	4.19925e-33
fig|670.1701.peg.451	FIG139976: hypothetical protein	2.75489	4.19925e-33
fig|670.1701.peg.452	FIG002781: Alpha-L-glutamate ligase family protein	2.75489	4.19925e-33
fig|670.1701.peg.3366	Transcriptional regulator%2C LysR family	2.75489	2.53052e-79
fig|670.1701.peg.3367	FIG01200760: hypothetical protein	2.75489	2.53052e-79
fig|670.1701.peg.3368	Transcriptional regulator%2C YafY family	2.75489	2.53052e-79
fig|670.1701.peg.3369	hypothetical protein	2.75489	2.53052e-79
fig|670.1701.peg.1717	L-amino acid ABC transporter (Glu/Asp/His/...)%2C substrate-binding protein AapJ	2.73697	6.61658e-74
fig|670.1701.peg.1718	L-amino acid ABC transporter (Glu/Asp/His/...)%2C permease protein 1 AapQ	2.73697	6.61658e-74
fig|670.1701.peg.2459	hypothetical protein	2.73697	9.92067e-37
fig|670.1701.peg.317	LSU rRNA pseudouridine(2457) synthase (EC 5.4.99.20);Ontology_term=KEGG_ENZYME:5.4.99.20	2.72451	1.46717e-25
fig|670.1701.peg.149	LysR-family transcriptional regulator VC0068	2.70895	1.88253e-27
fig|670.1701.peg.150	Xaa-Pro aminopeptidase (EC 3.4.11.9);Ontology_term=KEGG_ENZYME:3.4.11.9	2.70895	1.88253e-27
fig|670.1701.peg.284	Endonuclease I precursor (EC 3.1.21.1) @ Extracellular deoxyribonuclease Dns (EC 3.1.21.-);Ontology_term=KEGG_ENZYME:3.1.21.1,KEGG_ENZYME:3.1.21.-	2.70864	8.44203e-25
fig|670.1701.peg.2501	Transcriptional regulator VC2383%2C LysR family	2.70044	1.07565e-34
fig|670.1701.peg.2022	c-di-GMP phosphodiesterase (EC 3.1.4.52) > biofilm repressor MbaM;Ontology_term=KEGG_ENZYME:3.1.4.52	2.6845	7.55336e-66
fig|670.1701.peg.268	Adenylate cyclase (EC 4.6.1.1);Ontology_term=KEGG_ENZYME:4.6.1.1	2.67807	2.27582e-21
fig|670.1701.peg.2975	Carboxyl-terminal protease	2.66297	1.80748e-58
fig|670.1701.peg.2976	FIG01202039: hypothetical protein	2.66297	1.80748e-58
fig|670.1701.peg.549	Transcriptional regulator%2C IclR family	2.65605	4.96459e-37
fig|670.1701.peg.551	MSHA biogenesis protein MshQ	2.65605	4.96459e-37
fig|670.1701.peg.159	FIG01200784: hypothetical protein	2.64526	3.9345e-29
fig|670.1701.peg.160	Protein of unknown function YceH	2.64526	3.9345e-29
fig|670.1701.peg.161	UPF0213 protein YhbQ	2.64526	3.9345e-29
fig|670.1701.peg.590	DNA polymerase III epsilon subunit (EC 2.7.7.7);Ontology_term=KEGG_ENZYME:2.7.7.7	2.64386	4.39148e-59
fig|670.1701.peg.3350	Paraquat-inducible protein A	2.63227	1.71637e-37
fig|670.1701.peg.1458	hypothetical protein	2.63227	4.23467e-46
fig|670.1701.peg.1459	hypothetical protein	2.63227	4.23467e-46
fig|670.1701.peg.1460	hypothetical protein	2.63227	4.23467e-46
fig|670.1701.peg.883	TRAP transporter solute receptor%2C TAXI family precursor	2.60666	3.61452e-47
fig|670.1701.peg.884	FIG01202655: hypothetical protein	2.60666	3.61452e-47
fig|670.1701.peg.607	16 kDa heat shock protein A	2.59352	7.80218e-45
fig|670.1701.peg.1884	Transcriptional regulator%2C LysR family	2.58496	6.14668e-53
fig|670.1701.peg.1885	FIG01201821: hypothetical protein	2.58496	6.14668e-53
fig|670.1701.peg.1886	FIG01205644: hypothetical protein	2.58496	6.14668e-53
fig|670.1701.peg.1045	DNA polymerase I (EC 2.7.7.7);Ontology_term=KEGG_ENZYME:2.7.7.7	2.55639	1.62249e-33
fig|670.1701.peg.251	FIG01202831: hypothetical protein	2.5502	3.80757e-18
fig|670.1701.peg.252	FIG01200789: hypothetical protein	2.5502	3.80757e-18
fig|670.1701.peg.253	probable exported protein YPO3233	2.5502	3.80757e-18
fig|670.1701.peg.254	Protein kinase-like protein	2.5502	3.80757e-18
fig|670.1701.peg.3563	Putative molybdenum transport ATP-binding protein modF	2.53605	3.28822e-40
fig|670.1701.peg.3564	Rtn protein	2.53605	3.28822e-40
fig|670.1701.peg.2297	HPT domain containing protein	2.51096	9.09518e-45
fig|670.1701.peg.2298	FIG01199942: hypothetical protein	2.51096	9.09518e-45
fig|670.1701.peg.1844	Copper-sensing two-component system response regulator CpxR	2.50696	6.46889e-55
fig|670.1701.peg.2272	Transcriptional regulator%2C LysR family	2.49185	2.93258e-50
fig|670.1701.peg.2273	Nucleoside-diphosphate-sugar epimerase	2.49185	2.93258e-50
fig|670.1701.peg.2960	Type II/IV secretion system ATPase TadZ/CpaE%2C associated with Flp pilus assembly	2.48543	9.49775e-46
fig|670.1701.peg.1624	Inner membrane protein YihY%2C formerly thought to be RNase BN	2.47805	4.10512e-41
fig|670.1701.peg.1625	hypothetical protein	2.47805	4.10512e-41
fig|670.1701.peg.1626	Predicted ATPase	2.47805	4.10512e-41
fig|670.1701.peg.935	NADPH-flavin oxidoreductase	2.47131	5.65443e-25
fig|670.1701.peg.936	Putative polysaccharide export protein YccZ precursor	2.47131	5.65443e-25
fig|670.1701.peg.937	Low molecular weight protein-tyrosine-phosphatase (EC 3.1.3.48) > Etp;Ontology_term=KEGG_ENZYME:3.1.3.48	2.47131	5.65443e-25
fig|670.1701.peg.1206	FIG01200274: hypothetical protein	2.45943	2.65328e-50
fig|670.1701.peg.1578	Threonine efflux protein	2.45943	2.39728e-37
fig|670.1701.peg.1579	FIG229276: Transcriptional regulator%2C AraC family	2.45943	2.39728e-37
fig|670.1701.peg.1580	FIG006238: AzlC family protein	2.45943	2.39728e-37
fig|670.1701.peg.2461	Type IV prepilin peptidase TadV/CpaA	2.45943	2.58485e-36
fig|670.1701.peg.2462	Predicted ATPase with chaperone activity%2C associated with Flp pilus assembly	2.45943	2.58485e-36
fig|670.1701.peg.3676	Oxidoreductase YdhF	2.45943	3.94072e-36
fig|670.1701.peg.3678	FOG: PAS/PAC domain	2.45943	3.94072e-36
fig|670.1701.peg.1720	Lysophospholipase L2 (EC 3.1.1.5);Ontology_term=KEGG_ENZYME:3.1.1.5	2.44746	2.50973e-50
fig|670.1701.peg.2005	Tryptophan synthase (indole-salvaging) (EC 4.2.1.122);Ontology_term=KEGG_ENZYME:4.2.1.122	2.44478	1.99712e-48
fig|670.1701.peg.1382	hypothetical protein	2.43942	7.50736e-29
fig|670.1701.peg.564	Cytochrome c5	2.43514	7.94307e-35
fig|670.1701.peg.2998	Adenosine deaminase (EC 3.5.4.4);Ontology_term=KEGG_ENZYME:3.5.4.4	2.43296	1.09031e-37
fig|670.1701.peg.3077	LfgM	2.43296	1.15991e-39
fig|670.1701.peg.3078	LfgN	2.43296	1.15991e-39
fig|670.1701.peg.3079	hypothetical protein	2.43296	1.15991e-39
fig|670.1701.peg.3232	FIG01200665: hypothetical protein	2.43296	2.1697e-20
fig|670.1701.peg.3249	Methionine ABC transporter substrate-binding protein	2.40599	1.08688e-42
fig|670.1701.peg.1179	Adenosine deaminase (EC 3.5.4.4);Ontology_term=KEGG_ENZYME:3.5.4.4	2.39232	2.66519e-41
fig|670.1701.peg.453	FIG01202742: hypothetical protein	2.38702	1.0681e-19
fig|670.1701.peg.454	Transcriptional regulator	2.38702	1.0681e-19
fig|670.1701.peg.455	FIG01964566: Predicted membrane protein%2C hemolysin III homolog	2.38702	1.0681e-19
fig|670.1701.peg.398	Sodium/glutamate symporter	2.37346	2.01782e-37
fig|670.1701.peg.1417	hypothetical protein	2.36923	3.82728e-29
fig|670.1701.peg.2747	Protease HtpX	2.36923	1.46479e-41
fig|670.1701.peg.2099	MSHA biogenesis protein MshG	2.36565	1.14148e-41
fig|670.1701.peg.2100	MSHA biogenesis protein MshF	2.36565	1.14148e-41
fig|670.1701.peg.1414	hypothetical protein	2.35755	2.30584e-29
fig|670.1701.peg.1415	hypothetical protein	2.35755	2.30584e-29
fig|670.1701.peg.1416	RTX toxins and related Ca2+-binding proteins	2.35755	2.30584e-29
fig|670.1701.peg.2663	hypothetical protein	2.35755	2.06034e-26
fig|670.1701.peg.2664	FIG01200668: hypothetical protein	2.35755	2.06034e-26
fig|670.1701.peg.1800	ABC transporter%2C substrate-binding protein (cluster 12%2C methionine/phosphonates)	2.34577	1.74957e-36
fig|670.1701.peg.856	Inosine-guanosine kinase (EC 2.7.1.73);Ontology_term=KEGG_ENZYME:2.7.1.73	2.33015	6.63151e-30
fig|670.1701.peg.1312	FIG01200287: hypothetical protein	2.32193	2.14896e-30
fig|670.1701.peg.1313	Transcription-repair coupling factor	2.32193	2.14896e-30
fig|670.1701.peg.2081	hypothetical protein	2.32193	3.55822e-41
fig|670.1701.peg.2082	Fructose repressor FruR%2C LacI family	2.32193	3.55822e-41
fig|670.1701.peg.1546	Quinolinate synthetase (EC 2.5.1.72);Ontology_term=KEGG_ENZYME:2.5.1.72	2.30256	9.26356e-35
fig|670.1701.peg.2206	Leader peptidase (Prepilin peptidase) (EC 3.4.23.43) / N-methyltransferase (EC 2.1.1.-);Ontology_term=KEGG_ENZYME:3.4.23.43,KEGG_ENZYME:2.1.1.-	2.29278	1.65187e-30
fig|670.1701.peg.2207	Dephospho-CoA kinase (EC 2.7.1.24);Ontology_term=KEGG_ENZYME:2.7.1.24	2.29278	1.65187e-30
fig|670.1701.peg.2208	Cell division protein ZapD	2.29278	1.65187e-30
fig|670.1701.peg.2244	Bis-ABC ATPase Uup	2.2854	1.17878e-23
fig|670.1701.peg.2245	hypothetical protein	2.2854	1.17878e-23
fig|670.1701.peg.2892	hypothetical protein	2.2854	9.57927e-33
fig|670.1701.peg.2893	GGDEF domain protein	2.2854	9.57927e-33
fig|670.1701.peg.217	Uncharacterized protein YeaG	2.28276	1.64325e-12
fig|670.1701.peg.218	UPF0229 protein YeaH	2.28276	1.64325e-12
fig|670.1701.peg.219	FIG004684: SpoVR-like protein	2.28276	1.64325e-12
fig|670.1701.peg.458	FIG01199600: hypothetical protein	2.2783	9.28232e-21
fig|670.1701.peg.1699	D-serine ammonia-lyase (EC 4.3.1.18);Ontology_term=KEGG_ENZYME:4.3.1.18	2.27684	5.26368e-29
fig|670.1701.peg.2095	hypothetical protein	2.27684	3.58083e-33
fig|670.1701.peg.1170	Glutamate synthase [NADPH] large chain (EC 1.4.1.13);Ontology_term=KEGG_ENZYME:1.4.1.13	2.26167	9.24655e-11
fig|670.1701.peg.537	Uracil-DNA glycosylase%2C family 1 (EC 3.2.2.27);Ontology_term=KEGG_ENZYME:3.2.2.27	2.25096	3.18705e-21
fig|670.1701.peg.1707	Transcription accessory protein (S1 RNA-binding domain)	2.24101	1.84796e-21
fig|670.1701.peg.1708	hypothetical protein	2.24101	1.84796e-21
fig|670.1701.peg.1709	Transcription elongation factor GreB	2.24101	1.84796e-21
fig|670.1701.peg.1302	Elongation factor G-like protein TM_1651	2.23704	4.77972e-20
fig|670.1701.peg.3340	K(+)/H(+) antiporter NhaP2	2.22882	4.16478e-30
fig|670.1701.peg.1336	FIG01200466: hypothetical protein	2.22239	6.10831e-26
fig|670.1701.peg.1337	hypothetical protein	2.22239	6.10831e-26
fig|670.1701.peg.2167	ATPase RavA	2.20945	7.81798e-29
fig|670.1701.peg.3601	Thermostable carboxypeptidase 1 (EC 3.4.17.19);Ontology_term=KEGG_ENZYME:3.4.17.19	2.19265	1.18658e-29
fig|670.1701.peg.2013	Response regulator with TPR repeat	2.18763	4.51514e-22
fig|670.1701.peg.2409	Peptidase B (EC 3.4.11.23);Ontology_term=KEGG_ENZYME:3.4.11.23	2.18057	7.55732e-28
fig|670.1701.peg.2410	Nucleoside diphosphate kinase (EC 2.7.4.6);Ontology_term=KEGG_ENZYME:2.7.4.6	2.18057	7.55732e-28
fig|670.1701.peg.2371	hypothetical protein	2.16993	4.20212e-20
fig|670.1701.peg.2372	Two-component system sensor histidine kinase	2.16993	4.20212e-20
fig|670.1701.peg.2703	Transcriptional regulator%2C LuxR family	2.16993	2.25757e-27
fig|670.1701.peg.742	hypothetical protein	2.16046	5.74278e-17
fig|670.1701.peg.743	UPF0118 membrane protein VC0624	2.16046	5.74278e-17
fig|670.1701.peg.1619	MSHA biogenesis protein MshE	2.1565	1.41809e-21
fig|670.1701.peg.1666	Methionine ABC transporter ATP-binding protein	2.15458	1.85025e-19
fig|670.1701.peg.281	L%2CD-transpeptidase	2.13171	9.37418e-10
fig|670.1701.peg.283	hypothetical protein	2.13171	9.37418e-10
fig|670.1701.peg.2396	Transcription-repair coupling factor	2.12928	2.526e-19
fig|670.1701.peg.2397	FIG01200265: hypothetical protein	2.12928	2.526e-19
fig|670.1701.peg.2398	Acetyltransferase%2C GNAT family	2.12928	2.526e-19
fig|670.1701.peg.2674	Uncharacterized protein YqcC	2.12928	3.62583e-22
fig|670.1701.peg.2675	FIG01199667: hypothetical protein	2.12928	3.62583e-22
fig|670.1701.peg.2676	FIG01200233: hypothetical protein	2.12928	3.62583e-22
fig|670.1701.peg.2677	Acetyltransferase	2.12928	3.62583e-22
fig|670.1701.peg.2846	hypothetical protein	2.11548	1.77104e-23
fig|670.1701.peg.2847	Acetyltransferase	2.11548	1.77104e-23
fig|670.1701.peg.2848	hypothetical protein	2.11548	1.77104e-23
fig|670.1701.peg.3888	Flagellin protein FlaE	2.11548	6.86417e-14
fig|670.1701.peg.1500	hypothetical protein	2.11548	4.66661e-27
fig|670.1701.peg.2157	L-lysine permease	2.11548	1.75636e-24
fig|670.1701.peg.811	hypothetical protein	2.10852	4.61233e-19
fig|670.1701.peg.812	Putative regulatory protein%2C P-II family	2.10852	4.61233e-19
fig|670.1701.peg.813	CBS domain protein	2.10852	4.61233e-19
fig|670.1701.peg.814	FIG01201465: hypothetical protein	2.10852	4.61233e-19
fig|670.1701.peg.815	Phosphodiesterase YfcE	2.10852	4.61233e-19
fig|670.1701.peg.3455	Transcriptional regulator LuxZ	2.09954	3.69624e-16
fig|670.1701.peg.1011	Similar to flagellar basal body-associated protein FliL	2.07039	2.17135e-24
fig|670.1701.peg.2269	3-deoxy-D-manno-octulosonic acid kinase (EC 2.7.1.166);Ontology_term=KEGG_ENZYME:2.7.1.166	2.06413	1.04008e-16
fig|670.1701.peg.2162	Histidine triad family protein	2.05445	7.92511e-23
fig|670.1701.peg.2163	Ferrous iron transport protein C	2.05445	7.92511e-23
fig|670.1701.peg.866	Glycerophosphoryl diester phosphodiesterase (EC 3.1.4.46) periplasmic (secreted in GramPositives);Ontology_term=KEGG_ENZYME:3.1.4.46	2.05063	5.57704e-18
fig|670.1701.peg.367	hypothetical protein	2.03666	2.43738e-14
fig|670.1701.peg.368	Autoinducer 2-binding periplasmic protein LuxP precursor	2.03666	2.43738e-14
fig|670.1701.peg.331	Probable transcriptional activator for leuABCD operon	2.03242	3.32291e-08
fig|670.1701.peg.486	Membrane alanine aminopeptidase N (EC 3.4.11.2);Ontology_term=KEGG_ENZYME:3.4.11.2	2	3.6104e-08
fig|670.1701.peg.871	Cobalt-zinc-cadmium resistance protein	1.99435	1.07538e-12
fig|670.1701.peg.2115	FIG002095: hypothetical protein	1.97199	1.25298e-21
fig|670.1701.peg.3887	hypothetical protein	-1.96963	3.0766e-24
fig|670.1701.peg.2562	FIG01199732: hypothetical protein	-1.98162	1.16104e-28
fig|670.1701.peg.2563	Putative outer membrane lipoprotein	-1.98162	1.16104e-28
fig|670.1701.peg.2200	FIG01201612: hypothetical protein	-1.98423	2.77654e-20
fig|670.1701.peg.122	Phosphoribulokinase homolog%2C function unknown	-1.98509	6.05349e-16
fig|670.1701.peg.1896	MSHA biogenesis protein MshI	-2	3.01092e-33
fig|670.1701.peg.1897	MSHA biogenesis protein MshJ	-2	3.01092e-33
fig|670.1701.peg.2739	RNA polymerase-binding transcription factor DksA	-2.00836	2.91727e-23
fig|670.1701.peg.4722	hypothetical protein	-2.02237	2.4756e-47
fig|670.1701.peg.4723	hypothetical protein	-2.02237	2.4756e-47
fig|670.1701.peg.4724	Regulator of competence-specific genes	-2.02237	2.4756e-47
fig|670.1701.peg.3002	Heavy-metal-associated domain (N-terminus) and membrane-bounded cytochrome biogenesis cycZ-like domain%2C possible membrane copper tolerance protein	-2.02385	2.16065e-24
fig|670.1701.peg.2078	hypothetical protein	-2.026	8.17507e-30
fig|670.1701.peg.3042	23S rRNA (pseudouridine(1915)-N(3))-methyltransferase (EC 2.1.1.177);Ontology_term=KEGG_ENZYME:2.1.1.177	-2.02975	5.68594e-35
fig|670.1701.peg.3043	Peptidoglycan D%2CD-transpeptidase MrdA (EC 3.4.16.4);Ontology_term=KEGG_ENZYME:3.4.16.4	-2.02975	5.68594e-35
fig|670.1701.peg.5080	Prepilin-type N-terminal cleavage/methylation domain-containing protein	-2.05063	7.79056e-23
fig|670.1701.peg.3478	Alpha-1%2C2-mannosidase family protein	-2.05445	2.13191e-24
fig|670.1701.peg.3479	Alpha-1%2C2-mannosidase family protein	-2.05445	2.13191e-24
fig|670.1701.peg.3306	Na+/H+ antiporter NhaB	-2.06012	4.30872e-22
fig|670.1701.peg.276	N-acetylglucosamine regulated methyl-accepting chemotaxis protein	-2.06496	1.64476e-15
fig|670.1701.peg.1314	hypothetical protein	-2.07247	8.74179e-25
fig|670.1701.peg.2225	Maltoporin (maltose/maltodextrin high-affinity receptor%2C phage lambda receptor protein)	-2.08092	6.76878e-16
fig|670.1701.peg.3696	Acetoacetyl-CoA reductase (EC 1.1.1.36);Ontology_term=KEGG_ENZYME:1.1.1.36	-2.08246	9.65203e-26
fig|670.1701.peg.3698	hypothetical protein	-2.08246	9.65203e-26
fig|670.1701.peg.3699	Polyhydroxyalkanoic acid synthase	-2.08246	9.65203e-26
fig|670.1701.peg.3149	Potassium voltage-gated channel subfamily KQT%3B possible potassium channel%2C VIC family	-2.08746	7.39469e-42
fig|670.1701.peg.1517	FIG01199889: hypothetical protein	-2.0889	1.76972e-37
fig|670.1701.peg.2770	hypothetical protein	-2.09516	6.27086e-48
fig|670.1701.peg.2772	NADH dehydrogenase subunit II-related protein	-2.09516	6.27086e-48
fig|670.1701.peg.2773	Putative transmembrane protein	-2.09516	6.27086e-48
fig|670.1701.peg.683	Predicted acyltransferase	-2.1112	8.31906e-26
fig|670.1701.peg.1921	Maltodextrin ABC transporter%2C permease protein MdxF	-2.11548	6.46457e-17
fig|670.1701.peg.1922	Maltodextrin ABC transporter%2C permease protein MdxG	-2.11548	6.46457e-17
fig|670.1701.peg.1923	Putative galactosidase	-2.11548	6.46457e-17
fig|670.1701.peg.5017	RNA-binding protein YhbY	-2.11548	2.86401e-27
fig|670.1701.peg.1741	Flagellin protein FlaD	-2.12102	9.98999e-47
fig|670.1701.peg.1455	Monothiol glutaredoxin GrxD	-2.12338	3.27271e-40
fig|670.1701.peg.1856	FIG01200259: hypothetical protein	-2.13812	2.40629e-21
fig|670.1701.peg.1857	Membrane protein	-2.13812	2.40629e-21
fig|670.1701.peg.1858	Predicted dye-decolorizing peroxidase (DyP)%2C YfeX-like subgroup	-2.13812	2.40629e-21
fig|670.1701.peg.2140	hypothetical protein	-2.14684	1.71271e-26
fig|670.1701.peg.4583	hypothetical protein	-2.152	2.9197e-49
fig|670.1701.peg.2276	Membrane protein	-2.15362	4.77308e-28
fig|670.1701.peg.2277	FIG01200101: hypothetical protein	-2.15362	4.77308e-28
fig|670.1701.peg.1870	Intramembrane protease RasP/YluC%2C implicated in cell division based on FtsL cleavage	-2.15815	9.19003e-29
fig|670.1701.peg.1905	hypothetical protein	-2.16115	3.66185e-35
fig|670.1701.peg.1906	hypothetical protein	-2.16115	3.66185e-35
fig|670.1701.peg.3913	Mlc%2C transcriptional repressor of MalT (the transcriptional activator of maltose regulon) and manXYZ operon	-2.16146	1.91374e-46
fig|670.1701.peg.1967	Maf-like protein YceF	-2.1745	3.73963e-27
fig|670.1701.peg.1968	FIG01269488: protein%2C clustered with ribosomal protein L32p	-2.1745	3.73963e-27
fig|670.1701.peg.3840	Pullulanase (EC 3.2.1.41);Ontology_term=KEGG_ENZYME:3.2.1.41	-2.20645	5.0457e-43
fig|670.1701.peg.2798	FIG01199666: hypothetical protein	-2.22529	5.92369e-47
fig|670.1701.peg.3981	N-acetylglucosamine regulated methyl-accepting chemotaxis protein	-2.23447	1.7918e-54
fig|670.1701.peg.4963	Two-component system sensor histidine kinase	-2.28011	1.7566e-51
fig|670.1701.peg.4964	Two-component transcriptional response regulator%2C LuxR family	-2.28011	1.7566e-51
fig|670.1701.peg.4965	Transcriptional regulator associated with choline-based osmoprotection%2C MarR family	-2.28011	1.7566e-51
fig|670.1701.peg.1859	hypothetical protein	-2.29336	2.69436e-39
fig|670.1701.peg.796	Maltoporin (maltose/maltodextrin high-affinity receptor%2C phage lambda receptor protein)	-2.2961	7.10033e-35
fig|670.1701.peg.797	Maltose operon periplasmic protein MalM	-2.2961	7.10033e-35
fig|670.1701.peg.1620	hypothetical protein	-2.33045	4.44857e-56
fig|670.1701.peg.1621	hypothetical protein	-2.33045	4.44857e-56
fig|670.1701.peg.2687	Sodium:alanine symporter family protein	-2.39855	3.87235e-74
fig|670.1701.rna.24	tRNA-Ala-GGC	-2.41504	7.48467e-45
fig|670.1701.rna.25	tRNA-Glu-TTC	-2.41504	7.48467e-45
fig|670.1701.rna.26	tRNA-Lys-TTT	-2.41504	7.48467e-45
fig|670.1701.rna.18	tRNA-Ser-GCT	-2.42663	1.13171e-81
fig|670.1701.peg.1229	Uridylate kinase (EC 2.7.4.22);Ontology_term=KEGG_ENZYME:2.7.4.22	-2.42884	1.11907e-40
fig|670.1701.peg.1231	Undecaprenyl diphosphate synthase (EC 2.5.1.31);Ontology_term=KEGG_ENZYME:2.5.1.31	-2.42884	1.11907e-40
fig|670.1701.peg.182	hypothetical protein	-2.44402	2.96856e-09
fig|670.1701.peg.193	Protein translocase subunit SecY	-2.44402	2.96856e-09
fig|670.1701.peg.197	SSU ribosomal protein S4p (S9e) @ SSU ribosomal protein S4p (S9e)%2C zinc-independent	-2.44402	2.96856e-09
fig|670.1701.peg.2514	Protein translocase subunit SecE	-2.44626	9.85425e-63
fig|670.1701.peg.2515	Transcription antitermination protein NusG	-2.44626	9.85425e-63
fig|670.1701.peg.977	Guanylate kinase (EC 2.7.4.8);Ontology_term=KEGG_ENZYME:2.7.4.8	-2.46832	3.99042e-47
fig|670.1701.peg.2834	Phosphate transport regulator (distant homolog of PhoU)	-2.47393	3.74118e-68
fig|670.1701.peg.2835	Probable low-affinity inorganic phosphate transporter	-2.47393	3.74118e-68
fig|670.1701.peg.383	Possible protease sohB (EC 3.4.21.-);Ontology_term=KEGG_ENZYME:3.4.21.-	-2.4865	1.79149e-35
fig|670.1701.peg.384	Cytidylate kinase (EC 2.7.4.25);Ontology_term=KEGG_ENZYME:2.7.4.25	-2.4865	1.79149e-35
fig|670.1701.peg.1326	2-oxoglutarate dehydrogenase complex%2C dehydrogenase component	-2.52083	1.45702e-44
fig|670.1701.peg.1327	putative histidinol phosphatase and related hydrolases of the PHP family	-2.52083	1.45702e-44
fig|670.1701.peg.1328	Soluble cytochrome b562	-2.52083	1.45702e-44
fig|670.1701.peg.1962	Pressure-regulated ORF-like protein	-2.52725	7.99424e-106
fig|670.1701.peg.2330	Methyl-accepting chemotaxis protein I (serine chemoreceptor protein)	-2.5502	1.48718e-91
fig|670.1701.peg.2331	Chromosome segregation ATPase	-2.5502	1.48718e-91
fig|670.1701.peg.2435	cAMP-dependent Kef-type K+ transport system	-2.55506	1.67913e-95
fig|670.1701.peg.2436	N-acetylglucosamine regulated methyl-accepting chemotaxis protein	-2.55506	1.67913e-95
fig|670.1701.peg.4554	hypothetical protein	-2.56478	1.46892e-105
fig|670.1701.peg.4555	MutT/nudix family protein	-2.56478	1.46892e-105
fig|670.1701.peg.4975	Alkaline serine protease	-2.58496	6.13194e-57
fig|670.1701.peg.4976	ATPase of the AAA+ class	-2.58496	6.13194e-57
fig|670.1701.peg.2930	Chitobiose ABC transporter%2C substrate-binding protein	-2.60382	1.08311e-113
fig|670.1701.peg.4801	FIG01202721: hypothetical protein	-2.64386	5.03927e-41
fig|670.1701.peg.4802	Heavy metal sensor histidine kinase	-2.64386	5.03927e-41
fig|670.1701.peg.4576	Acyl-CoA thioesterase YciA%2C involved in membrane biogenesis	-2.70044	9.41674e-103
fig|670.1701.peg.4577	YciL protein	-2.70044	9.41674e-103
fig|670.1701.peg.4578	FIG01199776: hypothetical protein	-2.70044	9.41674e-103
fig|670.1701.peg.888	hypothetical protein	-2.70256	5.55651e-46
fig|670.1701.peg.889	Cell division trigger factor (EC 5.2.1.8);Ontology_term=KEGG_ENZYME:5.2.1.8	-2.70256	5.55651e-46
fig|670.1701.peg.1438	Primosomal replication protein N	-2.7172	3.4643e-49
fig|670.1701.peg.4473	hypothetical protein	-2.72247	5.66519e-143
fig|670.1701.peg.4474	tRNA (guanine(46)-N(7))-methyltransferase (EC 2.1.1.33);Ontology_term=KEGG_ENZYME:2.1.1.33	-2.72247	5.66519e-143
fig|670.1701.peg.4475	hypothetical protein	-2.72247	5.66519e-143
fig|670.1701.rna.20	tRNA-Met-CAT	-2.72698	1.31078e-131
fig|670.1701.rna.21	tRNA-Leu-TAG	-2.72698	1.31078e-131
fig|670.1701.peg.4841	Uncharacterized protein SO_0942	-2.72792	1.40663e-72
fig|670.1701.peg.4628	Glycosidase	-2.73697	1.60685e-76
fig|670.1701.peg.3392	Arylsulfatase (EC 3.1.6.1);Ontology_term=KEGG_ENZYME:3.1.6.1	-2.74723	2.01836e-146
fig|670.1701.peg.4537	Iron-sulfur cluster-binding protein	-2.76553	8.67501e-132
fig|670.1701.peg.4538	Putative formate dehydrogenase-specific chaperone	-2.76553	8.67501e-132
fig|670.1701.peg.4539	Formate dehydrogenase subunit or accessory protein	-2.76553	8.67501e-132
fig|670.1701.peg.4540	Formate dehydrogenase-O%2C major subunit (EC 1.2.1.2);Ontology_term=KEGG_ENZYME:1.2.1.2	-2.76553	8.67501e-132
fig|670.1701.peg.3096	Cytochrome c4	-2.77052	1.79072e-139
fig|670.1701.peg.3965	Anaerobic C4-dicarboxylate transporter DcuB	-2.78136	4.47169e-130
fig|670.1701.peg.3966	FIG01199933: hypothetical protein	-2.78136	4.47169e-130
fig|670.1701.peg.4961	TPR repeat protein	-2.80735	1.33793e-84
fig|670.1701.peg.4962	Mlr1851 protein	-2.80735	1.33793e-84
fig|670.1701.peg.4482	Uncharacterized protein YjaG	-2.80735	3.18357e-163
fig|670.1701.peg.1473	SeqA protein%2C negative modulator of initiation of replication	-2.83371	5.71173e-85
fig|670.1701.peg.1474	Phosphoglucomutase (EC 5.4.2.2);Ontology_term=KEGG_ENZYME:5.4.2.2	-2.83371	5.71173e-85
fig|670.1701.peg.4591	Arginine ABC transporter%2C ATP-binding protein ArtP	-2.848	1.27871e-119
fig|670.1701.peg.4592	Arginine ABC transporter%2C substrate-binding protein ArtI	-2.848	1.27871e-119
fig|670.1701.peg.4593	Arginine ABC transporter%2C permease protein ArtQ	-2.848	1.27871e-119
fig|670.1701.peg.4594	Arginine ABC transporter%2C permease protein ArtM	-2.848	1.27871e-119
fig|670.1701.peg.4764	Probable transcriptional activator for leuABCD operon	-2.85798	8.04874e-105
fig|670.1701.peg.4977	ABC-type antimicrobial peptide transport system%2C permease component	-2.90689	7.86155e-99
fig|670.1701.peg.4978	FIG003461: hypothetical protein	-2.90689	7.86155e-99
fig|670.1701.peg.1758	Rhodanese-related sulfurtransferase YibN	-2.94062	3.83615e-165
fig|670.1701.peg.3463	Maltoporin (maltose/maltodextrin high-affinity receptor%2C phage lambda receptor protein)	-2.95217	3.04748e-99
fig|670.1701.peg.3464	hypothetical protein	-2.95217	3.04748e-99
fig|670.1701.peg.3620	Outer membrane receptor protein	-2.974	8.20488e-158
fig|670.1701.peg.3621	FIG022979: MoxR-like ATPases	-2.974	8.20488e-158
fig|670.1701.peg.3923	putative secreted protein	-3	4.78136e-191
fig|670.1701.peg.3897	Methyl-accepting chemotaxis sensor/transducer protein	-3.00856	1.32438e-206
fig|670.1701.peg.2017	Cytosol aminopeptidase PepA (EC 3.4.11.1);Ontology_term=KEGG_ENZYME:3.4.11.1	-3.01367	1.30285e-94
fig|670.1701.peg.4950	hypothetical protein	-3.04439	1.39738e-122
fig|670.1701.peg.4661	hypothetical protein	-3.04836	1.39616e-178
fig|670.1701.peg.1233	High frequency lysogenization protein HflD	-3.07973	3.95018e-90
fig|670.1701.peg.4726	FIG028593: membrane protein	-3.09954	7.04266e-113
fig|670.1701.peg.3641	Transcriptional regulator of glmS gene%2C DeoR family	-3.1093	4.2769e-132
fig|670.1701.peg.3642	Glutamine--fructose-6-phosphate aminotransferase [isomerizing] (EC 2.6.1.16);Ontology_term=KEGG_ENZYME:2.6.1.16	-3.1093	4.2769e-132
fig|670.1701.peg.4753	FIG01202679: hypothetical protein	-3.14048	2.32151e-146
fig|670.1701.peg.4926	FIG01202850: hypothetical protein	-3.23266	8.813e-137
fig|670.1701.peg.4927	FIG01201774: hypothetical protein	-3.23266	8.813e-137
fig|670.1701.peg.4928	Fatty acid hydroxylase family (carotene hydroxylase/sterol desaturase)	-3.23266	8.813e-137
fig|670.1701.peg.4797	hypothetical protein	-3.24793	1.96285e-136
fig|670.1701.peg.3099	Adenylate kinase (EC 2.7.4.3);Ontology_term=KEGG_ENZYME:2.7.4.3	-3.28652	1.25414e-294
fig|670.1701.peg.4805	Inositol-1-monophosphatase (EC 3.1.3.25);Ontology_term=KEGG_ENZYME:3.1.3.25	-3.39232	3.57683e-234
fig|670.1701.peg.3914	Long-chain fatty acid transport protein	-3.41504	9.35191e-254
fig|670.1701.peg.4707	hypothetical protein	-3.42626	1.45394e-208
fig|670.1701.peg.4708	Transcriptional activator of cad operon	-3.42626	1.45394e-208
fig|670.1701.peg.4374	hypothetical protein	-3.44294	2.63948e-206
fig|670.1701.peg.4893	Protein F-related protein	-3.45943	7.09904e-195
fig|670.1701.peg.4752	Nucleoid-associated protein NdpA	-3.48543	6.87877e-278
fig|670.1701.peg.4363	Putative transmembrane protein	-3.55459	4.42194e-262
fig|670.1701.peg.4859	Potential queD like 2	-3.62449	8.06902e-276
fig|670.1701.peg.4768	Transmembrane regulatory protein ToxS	-3.85798	2.1629e-269
fig|670.1701.peg.4769	Putative permease	-3.85798	2.1629e-269
fig|670.1701.peg.4770	Selenoprotein W-related protein	-3.85798	2.1629e-269
fig|670.1701.peg.4771	Phosphodiesterase YfcE	-3.85798	2.1629e-269

## Sheet: Table S7
Supplementary Table S7: List of differential expression genes when compared 2HP vs 5HP
				categories, based on RASTtk
gene ID	descriptions	log2FC	q-value	superclass	class
fig|670.1701.peg.2127	SSU ribosomal protein S21p	2.91084	1.20808e-120	CELLULAR PROCESSES	Cell Cycle, Cell Division and Death
fig|670.1701.peg.2128	Transamidase GatB domain protein	2.91084	1.20808e-120	CELLULAR PROCESSES	Cell Cycle, Cell Division and Death
fig|670.1701.peg.754	Toxin HigB / Protein kinase domain of HipA	-1.96829	1.72664e-65	CELLULAR PROCESSES	Cell Cycle, Cell Division and Death
fig|670.1701.peg.3104	Chemotaxis protein CheV (EC 2.7.3.-);Ontology_term=KEGG_ENZYME:2.7.3.-	-1.974	1.61767e-40	CELLULAR PROCESSES	Motility and Chemotaxis
fig|670.1701.peg.1075	Cell division inhibitor SulA	-2.21632	7.80327e-100	CELLULAR PROCESSES	Cell Cycle, Cell Division and Death
fig|670.1701.peg.3537	Signal transduction histidine kinase CheA	-2.47805	6.96488e-109	CELLULAR PROCESSES	Motility and Chemotaxis
fig|670.1701.peg.2836	Protease III precursor (EC 3.4.24.55);Ontology_term=KEGG_ENZYME:3.4.24.55	-2.42626	1.30909e-119	DNA PROCESSING	DNA Processing
fig|670.1701.peg.3098	DNA mismatch repair endonuclease MutH	-2.67807	1.42181e-136	DNA PROCESSING	DNA Processing
fig|670.1701.peg.2370	Alcohol dehydrogenase (EC 1.1.1.1);Ontology_term=KEGG_ENZYME:1.1.1.1	3.26197	3.29413e-165	ENERGY	Energy and Precursor Metabolites Generation
fig|670.1701.peg.4494	Fructose-1%2C6-bisphosphatase%2C GlpX type (EC 3.1.3.11);Ontology_term=KEGG_ENZYME:3.1.3.11	2.90689	9.49042e-102	ENERGY	Energy and Precursor Metabolites Generation
fig|670.1701.peg.300	Pyruvate kinase (EC 2.7.1.40);Ontology_term=KEGG_ENZYME:2.7.1.40	2.64959	1.64658e-44	ENERGY	Energy and Precursor Metabolites Generation
fig|670.1701.peg.456	Formate efflux transporter FocA	2.33348	2.57377e-12	ENERGY	Energy and Precursor Metabolites Generation
fig|670.1701.peg.3626	Periplasmic thiol:disulfide oxidoreductase DsbB%2C required for DsbA reoxidation	2.14684	1.81473e-30	ENERGY	Respiration
fig|670.1701.peg.2913	Ribulose-phosphate 3-epimerase (EC 5.1.3.1);Ontology_term=KEGG_ENZYME:5.1.3.1	2	2.11063e-30	ENERGY	Energy and Precursor Metabolites Generation
fig|670.1701.peg.1854	Isocitrate lyase (EC 4.1.3.1);Ontology_term=KEGG_ENZYME:4.1.3.1	-2.16993	2.82206e-66	ENERGY	Energy and Precursor Metabolites Generation
fig|670.1701.peg.1853	Malate synthase (EC 2.3.3.9);Ontology_term=KEGG_ENZYME:2.3.3.9	-2.16993	2.82206e-66	ENERGY	Energy and Precursor Metabolites Generation
fig|670.1701.peg.176	Lactoylglutathione lyase	-2.6261	2.56577e-179	ENERGY	Energy and Precursor Metabolites Generation
fig|670.1701.peg.3524	Fumarate hydratase class II (EC 4.2.1.2);Ontology_term=KEGG_ENZYME:4.2.1.2	-2.67807	2.6057e-200	ENERGY	Energy and Precursor Metabolites Generation
fig|670.1701.peg.4261	T6SS forkhead associated domain protein ImpI/VasC	3.19878	3.53179e-285	MEMBRANE TRANSPORT	Membrane Transport
fig|670.1701.peg.2961	Type II/IV secretion system ATP hydrolase TadA/VirB11/CpaF%2C TadA subfamily	-2	4.2136e-102	MEMBRANE TRANSPORT	Membrane Transport
fig|670.1701.peg.2787	Lead%2C cadmium%2C zinc and mercury transporting ATPase (EC 3.6.3.3) (EC 3.6.3.5)%3B Copper-translocating P-type ATPase (EC 3.6.3.4);Ontology_term=KEGG_ENZYME:3.6.3.3,KEGG_ENZYME:3.6.3.5,KEGG_ENZYME:3.6.3.4	-2.03242	7.8186e-70	MEMBRANE TRANSPORT	Membrane Transport
fig|670.1701.peg.2460	Flp pilus assembly protein%2C pilin Flp	-2.72247	1.23424e-217	MEMBRANE TRANSPORT	Membrane Transport
fig|670.1701.peg.3507	Mannose-6-phosphate isomerase (EC 5.3.1.8);Ontology_term=KEGG_ENZYME:5.3.1.8	3.39788	1.52823e-209	METABOLISM	Carbohydrates
fig|670.1701.peg.3553	Phosphoribosylformylglycinamidine synthase%2C synthetase subunit (EC 6.3.5.3) / Phosphoribosylformylglycinamidine synthase%2C glutamine amidotransferase subunit (EC 6.3.5.3);Ontology_term=KEGG_ENZYME:6.3.5.3,KEGG_ENZYME:6.3.5.3	3.33151	2.16749e-284	METABOLISM	Nucleosides and Nucleotides
fig|670.1701.peg.2077	Phosphoribosylformylglycinamidine cyclo-ligase (EC 6.3.3.1);Ontology_term=KEGG_ENZYME:6.3.3.1	3.28185	9.3174e-179	METABOLISM	Nucleosides and Nucleotides
fig|670.1701.peg.4984	Galactose-1-phosphate uridylyltransferase (EC 2.7.7.10);Ontology_term=KEGG_ENZYME:2.7.7.10	3.12338	1.76531e-232	METABOLISM	Carbohydrates
fig|670.1701.peg.4983	UDP-glucose 4-epimerase (EC 5.1.3.2);Ontology_term=KEGG_ENZYME:5.1.3.2	3.12338	1.76531e-232	METABOLISM	Carbohydrates
fig|670.1701.peg.1993	Orotate phosphoribosyltransferase (EC 2.4.2.10);Ontology_term=KEGG_ENZYME:2.4.2.10	2.8413	5.19345e-113	METABOLISM	Nucleosides and Nucleotides
fig|670.1701.peg.4989	Aldose 1-epimerase (EC 5.1.3.3);Ontology_term=KEGG_ENZYME:5.1.3.3	2.58496	2.18489e-80	METABOLISM	Carbohydrates
fig|670.1701.peg.4988	Galactokinase (EC 2.7.1.6);Ontology_term=KEGG_ENZYME:2.7.1.6	2.58496	2.18489e-80	METABOLISM	Carbohydrates
fig|670.1701.peg.3629	IMP cyclohydrolase (EC 3.5.4.10) / Phosphoribosylaminoimidazolecarboxamide formyltransferase (EC 2.1.2.3);Ontology_term=KEGG_ENZYME:3.5.4.10,KEGG_ENZYME:2.1.2.3	2.55102	3.19115e-72	METABOLISM	Nucleosides and Nucleotides
fig|670.1701.peg.2922	GMP synthase [glutamine-hydrolyzing]%2C amidotransferase subunit (EC 6.3.5.2) / GMP synthase [glutamine-hydrolyzing]%2C ATP pyrophosphatase subunit (EC 6.3.5.2);Ontology_term=KEGG_ENZYME:6.3.5.2,KEGG_ENZYME:6.3.5.2	2.44931	1.84824e-61	METABOLISM	Nucleosides and Nucleotides
fig|670.1701.peg.2921	Inosine-5'-monophosphate dehydrogenase (EC 1.1.1.205) / CBS domain;Ontology_term=KEGG_ENZYME:1.1.1.205	2.44931	1.84824e-61	METABOLISM	Nucleosides and Nucleotides
fig|670.1701.peg.1674	Ribose-phosphate pyrophosphokinase (EC 2.7.6.1);Ontology_term=KEGG_ENZYME:2.7.6.1	2.44184	1.53768e-44	METABOLISM	Nucleosides and Nucleotides
fig|670.1701.peg.3166	Hypoxanthine-guanine phosphoribosyltransferase (EC 2.4.2.8);Ontology_term=KEGG_ENZYME:2.4.2.8	2.23266	1.16035e-56	METABOLISM	Cofactors, Vitamins, Prosthetic Groups
fig|670.1701.peg.4876	Hypoxanthine-guanine phosphoribosyltransferase (EC 2.4.2.8);Ontology_term=KEGG_ENZYME:2.4.2.8	2.22239	8.36571e-23	METABOLISM	Cofactors, Vitamins, Prosthetic Groups
fig|670.1701.peg.3632	Phosphoribosylformylglycinamidine synthase%2C synthetase subunit (EC 6.3.5.3) / Phosphoribosylformylglycinamidine synthase%2C glutamine amidotransferase subunit (EC 6.3.5.3);Ontology_term=KEGG_ENZYME:6.3.5.3,KEGG_ENZYME:6.3.5.3	2.15754	3.89502e-40	METABOLISM	Nucleosides and Nucleotides
fig|670.1701.peg.613	4-diphosphocytidyl-2-C-methyl-D-erythritol kinase (EC 2.7.1.148);Ontology_term=KEGG_ENZYME:2.7.1.148	2.15347	1.06162e-26	METABOLISM	Fatty Acids, Lipids, and Isoprenoids
fig|670.1701.peg.1234	Adenylosuccinate lyase (EC 4.3.2.2) @ SAICAR lyase (EC 4.3.2.2);Ontology_term=KEGG_ENZYME:4.3.2.2,KEGG_ENZYME:4.3.2.2	2.13409	9.87323e-19	METABOLISM	Nucleosides and Nucleotides
fig|670.1701.peg.3932	Acyl carrier protein	2.09192	3.76923e-41	METABOLISM	Fatty Acids, Lipids, and Isoprenoids
fig|670.1701.peg.3933	Acyl carrier protein	2.09192	3.76923e-41	METABOLISM	Fatty Acids, Lipids, and Isoprenoids
fig|670.1701.peg.3934	FIG017861: hypothetical protein	2.09192	3.76923e-41	METABOLISM	Fatty Acids, Lipids, and Isoprenoids
fig|670.1701.peg.3931	FIG018329: 1-acyl-sn-glycerol-3-phosphate acyltransferase	2.09192	3.76923e-41	METABOLISM	Fatty Acids, Lipids, and Isoprenoids
fig|670.1701.peg.2768	3-oxoacyl-[acyl-carrier-protein] synthase%2C KASIII (EC 2.3.1.180);Ontology_term=KEGG_ENZYME:2.3.1.180	2.07595	2.47629e-20	METABOLISM	Fatty Acids, Lipids, and Isoprenoids
fig|670.1701.peg.2769	Malonyl CoA-acyl carrier protein transacylase (EC 2.3.1.39);Ontology_term=KEGG_ENZYME:2.3.1.39	2.07595	2.47629e-20	METABOLISM	Fatty Acids, Lipids, and Isoprenoids
fig|670.1701.peg.2767	Phosphate:acyl-ACP acyltransferase PlsX (EC 2.3.1.n2)	2.07595	2.47629e-20	METABOLISM	Fatty Acids, Lipids, and Isoprenoids
fig|670.1701.peg.3664	Dihydroorotase (EC 3.5.2.3);Ontology_term=KEGG_ENZYME:3.5.2.3	2	2.55068e-30	METABOLISM	Nucleosides and Nucleotides
fig|670.1701.peg.3984	Succinylornithine transaminase (EC 2.6.1.81);Ontology_term=KEGG_ENZYME:2.6.1.81	-1.95936	2.22959e-46	METABOLISM	Amino Acids and Derivatives
fig|670.1701.peg.2491	Phosphate:acyl-ACP acyltransferase PlsX (EC 2.3.1.n2)	-2.03562	8.65001e-53	METABOLISM	Fatty Acids, Lipids, and Isoprenoids
fig|670.1701.peg.430	3-hydroxyacyl-[acyl-carrier-protein] dehydratase%2C FabA form (EC 4.2.1.59) @ Trans-2-decenoyl-[acyl-carrier-protein] isomerase (EC 5.3.3.14);Ontology_term=KEGG_ENZYME:4.2.1.59,KEGG_ENZYME:5.3.3.14	-2.11548	6.35979e-95	METABOLISM	Fatty Acids, Lipids, and Isoprenoids
fig|670.1701.peg.1300	Uncharacterized protein COG3236 / GTP cyclohydrolase II (EC 3.5.4.25);Ontology_term=KEGG_ENZYME:3.5.4.25	-2.19265	2.36224e-143	METABOLISM	Cofactors, Vitamins, Prosthetic Groups
fig|670.1701.peg.1562	2-isopropylmalate synthase (EC 2.3.3.13);Ontology_term=KEGG_ENZYME:2.3.3.13	-2.26777	2.0648e-115	METABOLISM	Amino Acids and Derivatives
fig|670.1701.peg.2060	NAD(P)H-hydrate epimerase (EC 5.1.99.6) / ADP-dependent (S)-NAD(P)H-hydrate dehydratase (EC 4.2.1.136);Ontology_term=KEGG_ENZYME:5.1.99.6,KEGG_ENZYME:4.2.1.136	-2.2854	1.33115e-110	METABOLISM	Metabolite damage and its repair or mitigation
fig|670.1701.peg.2986	Phosphatidylglycerophosphatase A (EC 3.1.3.27);Ontology_term=KEGG_ENZYME:3.1.3.27	-2.36923	4.10697e-81	METABOLISM	Fatty Acids, Lipids, and Isoprenoids
fig|670.1701.peg.2042	Methenyltetrahydrofolate cyclohydrolase (EC 3.5.4.9) / Methylenetetrahydrofolate dehydrogenase (NADP+) (EC 1.5.1.5);Ontology_term=KEGG_ENZYME:3.5.4.9,KEGG_ENZYME:1.5.1.5	-2.45943	1.27092e-151	METABOLISM	Carbohydrates
fig|670.1701.peg.2876	Glutamate racemase (EC 5.1.1.3);Ontology_term=KEGG_ENZYME:5.1.1.3	-2.58496	1.06955e-117	METABOLISM	Amino Acids and Derivatives
fig|670.1701.peg.2744	Alcohol dehydrogenase (EC 1.1.1.1);Ontology_term=KEGG_ENZYME:1.1.1.1	-2.96963	1.62756e-266	METABOLISM	Fatty Acids, Lipids, and Isoprenoids
fig|670.1701.peg.4457	Outer membrane beta-barrel assembly protein BamE	2.36257	7.47238e-30	MISCELLANEOUS	Miscellaneous
fig|670.1701.peg.1819	dsDNA mimic protein%2C highly acidic	2.21586	2.67064e-30	MISCELLANEOUS	Miscellaneous
fig|670.1701.peg.1725	Carbonic anhydrase%2C alpha class (EC 4.2.1.1);Ontology_term=KEGG_ENZYME:4.2.1.1	-2.1375	5.38623e-76	MISCELLANEOUS	Miscellaneous
fig|670.1701.peg.1478	SSU ribosomal protein S15p (S13e)	3.01408	6.77988e-118	PROTEIN PROCESSING	Protein Synthesis
fig|670.1701.peg.4222	Heat shock protein GrpE	2.60334	9.96396e-80	PROTEIN PROCESSING	Protein Fate (folding, modification, targeting, degradation)
fig|670.1701.peg.2781	Glutamyl-tRNA synthetase (EC 6.1.1.17);Ontology_term=KEGG_ENZYME:6.1.1.17	2.54934	1.77175e-57	PROTEIN PROCESSING	Protein Synthesis
fig|670.1701.peg.1513	SSU ribosomal protein S2p (SAe)	2.49632	2.25788e-43	PROTEIN PROCESSING	Protein Synthesis
fig|670.1701.peg.2108	LSU ribosomal protein L21p	2.49185	2.57431e-68	PROTEIN PROCESSING	Protein Synthesis
fig|670.1701.peg.2109	LSU ribosomal protein L27p	2.49185	2.57431e-68	PROTEIN PROCESSING	Protein Synthesis
fig|670.1701.peg.614	LSU ribosomal protein L28p @ LSU ribosomal protein L28p%2C zinc-independent	2.4832	2.21504e-28	PROTEIN PROCESSING	Protein Synthesis
fig|670.1701.peg.615	LSU ribosomal protein L33p @ LSU ribosomal protein L33p%2C zinc-independent	2.4832	2.21504e-28	PROTEIN PROCESSING	Protein Synthesis
fig|670.1701.peg.4343	Ribosome modulation factor	2.47805	1.27221e-48	PROTEIN PROCESSING	Protein Synthesis
fig|670.1701.peg.2813	GTP-binding and nucleic acid-binding protein YchF	2.45121	3.93055e-52	PROTEIN PROCESSING	Protein Synthesis
fig|670.1701.peg.2812	Peptidyl-tRNA hydrolase (EC 3.1.1.29);Ontology_term=KEGG_ENZYME:3.1.1.29	2.45121	3.93055e-52	PROTEIN PROCESSING	Protein Synthesis
fig|670.1701.peg.1818	Elongation factor P-like protein	2.21586	2.67064e-30	PROTEIN PROCESSING	Protein Synthesis
fig|670.1701.peg.1763	SSU ribosomal protein S2p (SAe)	2.1247	4.00372e-25	PROTEIN PROCESSING	Protein Synthesis
fig|670.1701.peg.1764	Translation elongation factor Ts	2.1247	4.00372e-25	PROTEIN PROCESSING	Protein Synthesis
fig|670.1701.peg.2383	SSU ribosomal protein S7p (S5e)	2.11548	3.5791e-25	PROTEIN PROCESSING	Protein Synthesis
fig|670.1701.peg.2384	Translation elongation factor G	2.11548	3.5791e-25	PROTEIN PROCESSING	Protein Synthesis
fig|670.1701.peg.2201	GTP-binding protein TypA/BipA	1.96829	3.23976e-18	PROTEIN PROCESSING	Protein Synthesis
fig|670.1701.peg.2492	Peptide-methionine (S)-S-oxide reductase MsrA (EC 1.8.4.11) / Peptide-methionine (R)-S-oxide reductase MsrB (EC 1.8.4.12);Ontology_term=KEGG_ENZYME:1.8.4.11,KEGG_ENZYME:1.8.4.12	-2.10692	7.56265e-124	PROTEIN PROCESSING	Protein Fate (folding, modification, targeting, degradation)
fig|670.1701.peg.429	Ribosome modulation factor	-2.11548	6.35979e-95	PROTEIN PROCESSING	Protein Synthesis
fig|670.1701.peg.151	Chaperone protein ClpB (ATP-dependent unfoldase)	-2.42283	2.06371e-45	PROTEIN PROCESSING	Protein Fate (folding, modification, targeting, degradation)
fig|670.1701.peg.1232	tRNA-specific 2-thiouridylase MnmA (EC 2.8.1.13);Ontology_term=KEGG_ENZYME:2.8.1.13	2.13409	9.87323e-19	RNA PROCESSING	RNA Processing
fig|670.1701.peg.3882	Ribonuclease T	1.98423	2.02084e-30	RNA PROCESSING	RNA Processing
fig|670.1701.peg.3347	Ribosomal protein L11 methyltransferase	2.94251	5.83706e-155	STRESS RESPONSE, DEFENSE, VIRULENCE	Stress Response, Defense and Virulence
fig|670.1701.peg.1992	Ribonuclease PH (EC 2.7.7.56);Ontology_term=KEGG_ENZYME:2.7.7.56	2.8413	5.19345e-113	STRESS RESPONSE, DEFENSE, VIRULENCE	Stress Response, Defense and Virulence
fig|670.1701.peg.385	SSU ribosomal protein S1p	2.08037	2.64482e-16	STRESS RESPONSE, DEFENSE, VIRULENCE	Stress Response, Defense and Virulence
fig|670.1701.peg.2897	Cold shock protein of CSP family	2.03242	1.78465e-33	STRESS RESPONSE, DEFENSE, VIRULENCE	Stress Response, Defense and Virulence
fig|670.1701.peg.696	Catalase-peroxidase KatG (EC 1.11.1.21);Ontology_term=KEGG_ENZYME:1.11.1.21	-2.40498	2.1063e-144	STRESS RESPONSE, DEFENSE, VIRULENCE	Stress Response, Defense and Virulence
fig|670.1701.peg.2642	Catalase-peroxidase KatG (EC 1.11.1.21);Ontology_term=KEGG_ENZYME:1.11.1.21	-2.85798	7.73047e-209	STRESS RESPONSE, DEFENSE, VIRULENCE	Stress Response, Defense and Virulence
fig|670.1701.peg.5108	Cytosine permease	3.66297	1.67414e-264
fig|670.1701.peg.3508	FIG01201172: hypothetical protein	3.39788	1.52823e-209
fig|670.1701.peg.3506	PTS system%2C mannose-specific IIA component (EC 2.7.1.191) / PTS system%2C mannose-specific IIB component (EC 2.7.1.191) / PTS system%2C mannose-specific IIC component;Ontology_term=KEGG_ENZYME:2.7.1.191,KEGG_ENZYME:2.7.1.191	3.39788	1.52823e-209
fig|670.1701.peg.3521	Manganese-dependent inorganic pyrophosphatase (EC 3.6.1.1);Ontology_term=KEGG_ENZYME:3.6.1.1	3.13465	6.71293e-270
fig|670.1701.peg.3560	Trimethylamine-N-oxide operon transcriptional regulatory protein TorR	3	2.31634e-189
fig|670.1701.peg.2061	hypothetical protein	2.9806	9.8112e-148
fig|670.1701.peg.3349	DNA-binding protein Fis	2.94251	5.83706e-155
fig|670.1701.peg.3348	tRNA-dihydrouridine synthase DusB	2.94251	5.83706e-155
fig|670.1701.peg.3914	Long-chain fatty acid transport protein	2.9386	4.51115e-109
fig|670.1701.peg.3527	Phosphotransferase system mannitol/fructose-specific IIA domain	2.90475	7.29526e-90
fig|670.1701.peg.3528	PTS system%2C fructose-specific IIC component / PTS system%2C fructose-specific IIB component (EC 2.7.1.202);Ontology_term=KEGG_ENZYME:2.7.1.202	2.90475	7.29526e-90
fig|670.1701.peg.3672	Anaerobic C4-dicarboxylate transporter DcuC	2.88501	6.14291e-130
fig|670.1701.peg.1396	FIG007491: hypothetical protein YeeN	2.81349	5.96283e-77
fig|670.1701.peg.1395	FIG018429: hypothetical protein	2.81349	5.96283e-77
fig|670.1701.peg.1394	Two-component system sensor histidine kinase	2.81349	5.96283e-77
fig|670.1701.peg.3840	Pullulanase (EC 3.2.1.41);Ontology_term=KEGG_ENZYME:3.2.1.41	2.80735	2.18871e-110
fig|670.1701.peg.3795	Pullulanase (EC 3.2.1.41);Ontology_term=KEGG_ENZYME:3.2.1.41	2.7633	2.65776e-119
fig|670.1701.peg.1996	hypothetical protein	2.72738	2.41043e-45
fig|670.1701.peg.1995	Maltodextrin ABC transporter%2C substrate-binding protein MdxE	2.72738	2.41043e-45
fig|670.1701.peg.5018	Membrane-associated phospholipid phosphatase	2.72247	1.2377e-68
fig|670.1701.rna.18	tRNA-Ser-GCT	2.69686	4.16996e-122
fig|670.1701.peg.4992	ABC-type multidrug transport system%2C ATPase and permease component	2.64386	2.68097e-60
fig|670.1701.peg.2464	Maltose/maltodextrin transport ATP-binding protein MalK (EC 3.6.3.19);Ontology_term=KEGG_ENZYME:3.6.3.19	2.60921	4.83654e-55
fig|670.1701.peg.2225	Maltoporin (maltose/maltodextrin high-affinity receptor%2C phage lambda receptor protein)	2.53222	1.92806e-30
fig|670.1701.peg.2353	FIG01199954: hypothetical protein	2.50986	6.78296e-70
fig|670.1701.peg.3464	hypothetical protein	2.48767	3.38812e-45
fig|670.1701.peg.3463	Maltoporin (maltose/maltodextrin high-affinity receptor%2C phage lambda receptor protein)	2.48767	3.38812e-45
fig|670.1701.peg.3462	FIG01200456: hypothetical protein	2.48543	1.13376e-46
fig|670.1701.peg.3460	PTS system%2C trehalose-specific IIB component (EC 2.7.1.201) / PTS system%2C trehalose-specific IIC component;Ontology_term=KEGG_ENZYME:2.7.1.201	2.48543	1.13376e-46
fig|670.1701.peg.3461	Trehalose-6-phosphate hydrolase (EC 3.2.1.93);Ontology_term=KEGG_ENZYME:3.2.1.93	2.48543	1.13376e-46
fig|670.1701.peg.4193	hypothetical protein	2.46566	8.60194e-55
fig|670.1701.peg.3965	Anaerobic C4-dicarboxylate transporter DcuB	2.45943	2.14727e-70
fig|670.1701.peg.3966	FIG01199933: hypothetical protein	2.45943	2.14727e-70
fig|670.1701.peg.4805	Inositol-1-monophosphatase (EC 3.1.3.25);Ontology_term=KEGG_ENZYME:3.1.3.25	2.45943	1.91595e-47
fig|670.1701.peg.889	Cell division trigger factor (EC 5.2.1.8);Ontology_term=KEGG_ENZYME:5.2.1.8	2.41296	8.30461e-27
fig|670.1701.peg.888	hypothetical protein	2.41296	8.30461e-27
fig|670.1701.peg.2101	hypothetical protein	2.40696	9.79319e-41
fig|670.1701.peg.2103	Maltodextrin ABC transporter%2C permease protein MdxF	2.40696	9.79319e-41
fig|670.1701.peg.2102	Maltodextrin ABC transporter%2C substrate-binding protein MdxE	2.40696	9.79319e-41
fig|670.1701.peg.3724	Acetylornithine deacetylase/Succinyl-diaminopimelate desuccinylase and related deacylases	2.4021	2.28574e-58
fig|670.1701.peg.3723	Inner membrane protein YjiG	2.4021	2.28574e-58
fig|670.1701.peg.3722	Uncharacterized protein YjiH	2.4021	2.28574e-58
fig|670.1701.peg.4416	AraC-type DNA-binding domain-containing protein	2.36923	1.69949e-42
fig|670.1701.peg.4417	FIG01199554: hypothetical protein	2.36923	1.69949e-42
fig|670.1701.peg.3475	Uncharacterized peptidase U32 family member YhbV	2.34577	2.3064e-44
fig|670.1701.peg.3474	Uncharacterized protease YhbU	2.34577	2.3064e-44
fig|670.1701.peg.2866	FIG01201369: hypothetical protein	2.34239	9.2353e-39
fig|670.1701.peg.2865	hypothetical protein	2.34239	9.2353e-39
fig|670.1701.peg.457	FIG01201176: hypothetical protein	2.33348	2.57377e-12
fig|670.1701.peg.4363	Putative transmembrane protein	2.32193	1.22645e-30
fig|670.1701.peg.4418	Transcriptional regulator associated with choline-based osmoprotection%2C MarR family	2.32193	9.79627e-32
fig|670.1701.peg.5021	hypothetical protein	2.27302	3.34238e-34
fig|670.1701.peg.1358	hypothetical protein	2.25576	6.78623e-31
fig|670.1701.peg.1361	hypothetical protein	2.25576	6.78623e-31
fig|670.1701.peg.1360	Uncharacterized N-acetyltransferase YhbS	2.25576	6.78623e-31
fig|670.1701.peg.1359	Uncharacterized protein YhbT	2.25576	6.78623e-31
fig|670.1701.peg.1758	Rhodanese-related sulfurtransferase YibN	2.16474	9.19663e-42
fig|670.1701.peg.3625	Protein of unknown function VC1106	2.14684	1.81473e-30
fig|670.1701.peg.3624	tRNA-dihydrouridine(16) synthase	2.14684	1.81473e-30
fig|670.1701.peg.1233	High frequency lysogenization protein HflD	2.13409	9.87323e-19
fig|670.1701.peg.1493	Maltodextrin ABC transporter%2C permease protein MdxF	2.12051	1.52995e-23
fig|670.1701.peg.1494	Maltodextrin ABC transporter%2C permease protein MdxG	2.12051	1.52995e-23
fig|670.1701.peg.4998	hypothetical protein	2.11548	7.65969e-40
fig|670.1701.peg.4985	hypothetical protein	2.10434	1.24622e-22
fig|670.1701.peg.1791	N-acetylglucosamine-1-phosphate uridyltransferase (EC 2.7.7.23) / Glucosamine-1-phosphate N-acetyltransferase (EC 2.3.1.157);Ontology_term=KEGG_ENZYME:2.7.7.23,KEGG_ENZYME:2.3.1.157	2.08289	2.10998e-23
fig|670.1701.peg.3306	Na+/H+ antiporter NhaB	2.08204	3.28674e-21
fig|670.1701.peg.384	Cytidylate kinase (EC 2.7.4.25);Ontology_term=KEGG_ENZYME:2.7.4.25	2.08037	2.64482e-16
fig|670.1701.peg.383	Possible protease sohB (EC 3.4.21.-);Ontology_term=KEGG_ENZYME:3.4.21.-	2.08037	2.64482e-16
fig|670.1701.peg.1474	Phosphoglucomutase (EC 5.4.2.2);Ontology_term=KEGG_ENZYME:5.4.2.2	2.07923	1.6348e-23
fig|670.1701.peg.1473	SeqA protein%2C negative modulator of initiation of replication	2.07923	1.6348e-23
fig|670.1701.peg.2896	hypothetical protein	2.03242	1.78465e-33
fig|670.1701.peg.3662	hypothetical protein	2	2.55068e-30
fig|670.1701.peg.3665	Inner membrane protein YedI	2	2.55068e-30
fig|670.1701.peg.3663	UPF0057 membrane protein YqaE	2	2.55068e-30
fig|670.1701.peg.4990	FIG01204826: hypothetical protein	2	1.41311e-26
fig|670.1701.peg.4991	hypothetical protein	2	1.41311e-26
fig|670.1701.peg.3883	Histidine permease YuiF	1.98423	2.02084e-30
fig|670.1701.peg.2716	FIG01200152: hypothetical protein	1.97654	2.26303e-31
fig|670.1701.peg.2715	Putative inner membrane protein	1.97654	2.26303e-31
fig|670.1701.rna.21	tRNA-Leu-TAG	1.97491	7.95118e-33
fig|670.1701.rna.20	tRNA-Met-CAT	1.97491	7.95118e-33
fig|670.1701.rna.24	tRNA-Ala-GGC	1.96963	9.62041e-19
fig|670.1701.rna.25	tRNA-Glu-TTC	1.96963	9.62041e-19
fig|670.1701.rna.26	tRNA-Lys-TTT	1.96963	9.62041e-19
fig|670.1701.peg.2200	FIG01201612: hypothetical protein	1.96829	3.23976e-18
fig|670.1701.peg.5023	FIG01199933: hypothetical protein	1.96347	1.07894e-21
fig|670.1701.peg.3661	hypothetical protein	1.95936	2.92222e-32
fig|670.1701.peg.3660	Manganese-dependent inorganic pyrophosphatase (EC 3.6.1.1);Ontology_term=KEGG_ENZYME:3.6.1.1	1.95936	2.92222e-32
fig|670.1701.peg.1456	hypothetical protein	-1.95936	6.29329e-43
fig|670.1701.peg.1457	hypothetical protein	-1.95936	6.29329e-43
fig|670.1701.peg.752	hypothetical protein	-1.96829	1.72664e-65
fig|670.1701.peg.753	hypothetical protein	-1.96829	1.72664e-65
fig|670.1701.peg.1380	FIG01202765: hypothetical protein	-1.96963	2.37031e-71
fig|670.1701.peg.1379	Transcriptional regulator%2C LysR family	-1.96963	2.37031e-71
fig|670.1701.peg.570	5'-deoxynucleotidase YfbR (EC 3.1.3.89);Ontology_term=KEGG_ENZYME:3.1.3.89	-1.97615	1.2737e-59
fig|670.1701.peg.571	Deoxyguanosinetriphosphate triphosphohydrolase (EC 3.1.5.1);Ontology_term=KEGG_ENZYME:3.1.5.1	-1.97615	1.2737e-59
fig|670.1701.peg.572	Uncharacterized conserved protein YfiP%2C contains DTW domain	-1.97615	1.2737e-59
fig|670.1701.peg.121	Regulator of sigma D	-1.99817	1.9403e-43
fig|670.1701.peg.2226	Transcriptional regulator%2C LysR family	-2	1.00738e-73
fig|670.1701.peg.2227	Transcriptional regulator%2C LysR family	-2	1.00738e-73
fig|670.1701.peg.3309	Transcriptional activator	-2	2.40246e-51
fig|670.1701.peg.3310	Transcriptional activator	-2	2.40246e-51
fig|670.1701.peg.2960	Type II/IV secretion system ATPase TadZ/CpaE%2C associated with Flp pilus assembly	-2	4.2136e-102
fig|670.1701.peg.2819	3-hydroxyacyl-CoA dehydrogenase [isoleucine degradation] (EC 1.1.1.35);Ontology_term=KEGG_ENZYME:1.1.1.35	-2	1.04135e-55
fig|670.1701.peg.3643	hypothetical protein	-2	4.06697e-77
fig|670.1701.peg.1841	FIG01202923: hypothetical protein	-2	1.3144e-77
fig|670.1701.peg.1842	FIG01205366: hypothetical protein	-2	1.3144e-77
fig|670.1701.peg.1843	hypothetical protein	-2	1.3144e-77
fig|670.1701.peg.3653	Predicted hydrolase/acyltransferase	-2.04439	2.9624e-55
fig|670.1701.peg.1409	FIG01202200: hypothetical protein	-2.05445	1.28568e-84
fig|670.1701.peg.1407	hypothetical protein	-2.05445	1.28568e-84
fig|670.1701.peg.1408	hypothetical protein	-2.05445	1.28568e-84
fig|670.1701.peg.1410	hypothetical protein	-2.05445	1.28568e-84
fig|670.1701.peg.1411	Permease of the drug/metabolite transporter (DMT) superfamily	-2.05445	1.28568e-84
fig|670.1701.peg.2166	FIG01200127: hypothetical protein	-2.07039	1.10226e-77
fig|670.1701.peg.2164	hypothetical protein	-2.07039	1.10226e-77
fig|670.1701.peg.2165	Transcriptional regulator%2C AraC family	-2.07039	1.10226e-77
fig|670.1701.peg.3741	hypothetical protein	-2.09954	8.95798e-64
fig|670.1701.peg.3037	Autonomous glycyl radical cofactor	-2.11548	1.93223e-60
fig|670.1701.peg.5125	Predicted ferric reductase	-2.11548	1.53951e-51
fig|670.1701.peg.1724	Long-chain fatty acid transport protein	-2.1375	5.38623e-76
fig|670.1701.peg.1399	GGDEF domain protein	-2.14048	1.56267e-86
fig|670.1701.peg.1628	hypothetical protein	-2.18442	2.87868e-80
fig|670.1701.peg.2013	Response regulator with TPR repeat	-2.18763	3.27077e-95
fig|670.1701.peg.1301	ABC-type amino acid transport/signal transduction system%2C periplasmic component/domain	-2.19265	2.36224e-143
fig|670.1701.peg.3422	hypothetical protein	-2.19265	1.69533e-71
fig|670.1701.peg.1302	Elongation factor G-like protein TM_1651	-2.1964	9.52671e-118
fig|670.1701.peg.776	hypothetical protein	-2.19794	7.36083e-111
fig|670.1701.peg.775	Mobile element protein	-2.19794	7.36083e-111
fig|670.1701.peg.774	ParA-like protein	-2.19794	7.36083e-111
fig|670.1701.peg.1074	hypothetical protein	-2.21632	7.80327e-100
fig|670.1701.peg.2503	ABC transporter%2C permease protein (cluster 14%2C Mn/Zn)	-2.22239	6.24704e-90
fig|670.1701.peg.2502	ABC-type metal ion transport system%2C periplasmic component/surface adhesin	-2.22239	6.24704e-90
fig|670.1701.peg.3254	2-aminoethylphosphonate ABC transporter permease protein	-2.23704	8.2135e-73
fig|670.1701.peg.1675	Cobalt/zinc/cadmium resistance protein CzcD	-2.23704	4.78944e-93
fig|670.1701.peg.3609	Uncharacterized SAM-dependent O-methyltransferase	-2.27302	4.09662e-74
fig|670.1701.peg.1729	FIG01200865: hypothetical protein	-2.27886	3.84375e-154
fig|670.1701.peg.3200	Protein often near L-alanine-DL-glutamate epimerase (cell wall recycling)	-2.28951	1.4762e-155
fig|670.1701.peg.3199	Transcriptional regulator%2C LysR family	-2.28951	1.4762e-155
fig|670.1701.peg.1251	Response regulator containing a CheY-like receiver domain and an HD-GYP domain	-2.30905	4.21439e-118
fig|670.1701.peg.453	FIG01202742: hypothetical protein	-2.31487	1.39267e-103
fig|670.1701.peg.455	FIG01964566: Predicted membrane protein%2C hemolysin III homolog	-2.31487	1.39267e-103
fig|670.1701.peg.454	Transcriptional regulator	-2.31487	1.39267e-103
fig|670.1701.peg.1278	Exodeoxyribonuclease I (EC 3.1.11.1);Ontology_term=KEGG_ENZYME:3.1.11.1	-2.35819	2.60724e-145
fig|670.1701.peg.2298	FIG01199942: hypothetical protein	-2.37346	1.15376e-173
fig|670.1701.peg.2297	HPT domain containing protein	-2.37346	1.15376e-173
fig|670.1701.peg.2785	hypothetical protein	-2.44746	7.56265e-124
fig|670.1701.peg.2786	hypothetical protein	-2.44746	7.56265e-124
fig|670.1701.peg.51	hypothetical protein	-2.45003	2.57399e-90
fig|670.1701.peg.1933	Predicted ATPase related to phosphate starvation-inducible protein PhoH	-2.45943	6.48301e-220
fig|670.1701.peg.1086	GGDEF domain protein	-2.47131	1.20911e-169
fig|670.1701.peg.347	Uridine phosphorylase (EC 2.4.2.3);Ontology_term=KEGG_ENZYME:2.4.2.3	-2.48195	7.1838e-133
fig|670.1701.peg.1648	Hypothetical protein%2C restriction endonuclease-like VRR-NUC domain	-2.49643	1.15594e-152
fig|670.1701.peg.1412	Predicted ATPase related to phosphate starvation-inducible protein PhoH	-2.51457	4.08507e-149
fig|670.1701.peg.1994	Outer membrane protein W precursor	-2.54432	8.08667e-136
fig|670.1701.peg.1526	FIG01202014: hypothetical protein	-2.558	1.35134e-116
fig|670.1701.peg.1525	FIG01205007: hypothetical protein	-2.558	1.35134e-116
fig|670.1701.peg.1524	hypothetical protein	-2.558	1.35134e-116
fig|670.1701.peg.133	FIG01201582: hypothetical protein	-2.58105	6.3646e-104
fig|670.1701.peg.132	Pyrrolidone-carboxylate peptidase (EC 3.4.19.3);Ontology_term=KEGG_ENZYME:3.4.19.3	-2.58105	6.3646e-104
fig|670.1701.peg.134	Zinc-binding GTPase YeiR	-2.58105	6.3646e-104
fig|670.1701.peg.2877	conserved hypothetical protein [Pyrococcus horikoshii] COG2102: Predicted ATPases of PP-loop superfamily IPR002761: Domain of unknown function DUF71: B12 cluster	-2.58496	1.06955e-117
fig|670.1701.peg.403	hypothetical protein	-2.5903	5.2483e-200
fig|670.1701.peg.404	hypothetical protein	-2.5903	5.2483e-200
fig|670.1701.peg.177	O-acetyl-ADP-ribose deacetylase	-2.6261	2.56577e-179
fig|670.1701.peg.2708	FIG01204047: hypothetical protein	-2.63227	2.96026e-261
fig|670.1701.peg.2665	hypothetical protein	-2.63227	4.92333e-101
fig|670.1701.peg.2666	Permease of the drug/metabolite transporter (DMT) superfamily	-2.63227	4.92333e-101
fig|670.1701.peg.3097	FIG01199991: hypothetical protein	-2.67807	1.42181e-136
fig|670.1701.peg.3523	hypothetical protein	-2.67807	2.6057e-200
fig|670.1701.peg.858	Agglutination protein	-2.71272	1.03091e-256
fig|670.1701.peg.859	T1SS peptidoglycan-associated lipoprotein LapL	-2.71272	1.03091e-256
fig|670.1701.peg.1997	Periplasmic protein SypC involved in polysaccharide export	-2.72247	1.22711e-193
fig|670.1701.peg.2462	Predicted ATPase with chaperone activity%2C associated with Flp pilus assembly	-2.72247	1.23424e-217
fig|670.1701.peg.1998	Predicted protein SypD	-2.72247	1.22711e-193
fig|670.1701.peg.1999	Signal transduction histidine kinase SypF	-2.72247	1.22711e-193
fig|670.1701.peg.2461	Type IV prepilin peptidase TadV/CpaA	-2.72247	1.23424e-217
fig|670.1701.peg.1718	L-amino acid ABC transporter (Glu/Asp/His/...)%2C permease protein 1 AapQ	-2.73697	1.74512e-278
fig|670.1701.peg.1717	L-amino acid ABC transporter (Glu/Asp/His/...)%2C substrate-binding protein AapJ	-2.73697	1.74512e-278
fig|670.1701.peg.2171	FIG01201975: hypothetical protein	-2.77259	5.3397e-234
fig|670.1701.peg.2170	hypothetical protein	-2.77259	5.3397e-234
fig|670.1701.peg.2172	hypothetical protein	-2.77259	5.3397e-234
fig|670.1701.peg.2575	Ferredoxin--NADP(+) reductase (EC 1.18.1.2) @ Flavodoxin--NADP(+) reductase (EC 1.19.1.1);Ontology_term=KEGG_ENZYME:1.18.1.2,KEGG_ENZYME:1.19.1.1	-2.80735	4.54103e-244
fig|670.1701.peg.1009	FIG01200778: hypothetical protein	-2.82103	1.0038e-277
fig|670.1701.peg.1007	hypothetical protein	-2.82103	1.0038e-277
fig|670.1701.peg.1010	Tetrapartite efflux system%2C membrane fusion component FusE-like	-2.82103	1.0038e-277
fig|670.1701.peg.1008	Tetrapartite efflux system%2C outer membrane factor lipoprotein FusA-like	-2.82103	1.0038e-277
fig|670.1701.peg.1538	Predicted exporter of the RND superfamily	-2.83289	9.8262e-270
fig|670.1701.peg.2641	DNA protection during starvation protein	-2.85798	7.73047e-209
fig|670.1701.peg.1554	FIG01199977: hypothetical protein	-2.90182	2.79038e-281
fig|670.1701.peg.2338	CBS domain protein	-2.97982	2.28556e-234
fig|670.1701.peg.2833	FOG: CheY-like receiver	-3.11548	8.34627e-269
fig|670.1701.peg.2932	hypothetical protein	-3.22239	2.8734e-246

## Sheet: Table S8
Supplementary Table S8: List of differential expression genes in 5HP when compared SW vs TSB
				categories, based on RASTtk
gene ID	descriptions	log2FC	q-value	superclass	class
fig|670.1532.peg.504	Outer membrane protein A precursor	-6.38409	0.000228128	CELL ENVELOPE	Cell Envelope, Capsule and Slime layer
fig|670.1532.peg.880	Outer membrane porin OmpU	-6.02386	0.000228128	CELL ENVELOPE	Cell Envelope, Capsule and Slime layer
fig|670.1532.peg.4785	Tol biopolymer transport system, TolR protein	-4.26273	0.000228128	CELL ENVELOPE	Cell Envelope, Capsule and Slime layer
fig|670.1532.peg.3043	Outer membrane protein A precursor	-4.13885	0.000228128	CELL ENVELOPE	Cell Envelope, Capsule and Slime layer
fig|670.1532.peg.4440	dTDP-6-deoxy-3,4-keto-hexulose isomerase (EC 5.3.2.3)	-4.08251	0.000846634	CELL ENVELOPE	Cell Envelope, Capsule and Slime layer
fig|670.1532.peg.4443	dTDP-3-amino-3,6-dideoxy-alpha-D-galactopyranose transaminase (EC 2.6.1.90)	-3.15194	0.0012234	CELL ENVELOPE	Cell Envelope, Capsule and Slime layer
fig|670.1532.peg.2611	Outer membrane protein A precursor	-3.12456	0.000228128	CELL ENVELOPE	Cell Envelope, Capsule and Slime layer
fig|670.1532.peg.4448	3-deoxy-D-manno-octulosonic acid transferase (EC 2.4.99.12)(EC 2.4.99.13)	-2.20925	0.000228128	CELL ENVELOPE	Cell Envelope, Capsule and Slime layer
fig|670.1532.peg.4421	Lipid A biosynthesis lauroyl acyltransferase (EC 2.3.1.241)	-2.1274	0.000228128	CELL ENVELOPE	Cell Envelope, Capsule and Slime layer
fig|670.1532.peg.473	Outer membrane porin for chitooligosaccharides ChiP	3.5754	0.000228128	CELL ENVELOPE	Cell Envelope, Capsule and Slime layer
fig|670.1532.peg.1178	Flagellar basal body-associated protein FliL	-5.45035	0.000228128	CELLULAR PROCESSES	Motility and Chemotaxis
fig|670.1532.peg.1191	Chemotaxis response - phosphatase CheZ	-5.3632	0.000228128	CELLULAR PROCESSES	Motility and Chemotaxis
fig|670.1532.peg.886	Phosphoglucosamine mutase (EC 5.4.2.10)	-4.373	0.000228128	CELLULAR PROCESSES	Cell Cycle, Cell Division and Death
fig|670.1532.peg.753	Chromosome (plasmid) partitioning protein ParA	-4.17916	0.000228128	CELLULAR PROCESSES	Cell Cycle, Cell Division and Death
fig|670.1532.peg.2305	Chromosome (plasmid) partitioning protein ParA	-4.08225	0.000228128	CELLULAR PROCESSES	Cell Cycle, Cell Division and Death
fig|670.1532.peg.5104	Chromosome (plasmid) partitioning protein ParA	-3.88704	0.000228128	CELLULAR PROCESSES	Cell Cycle, Cell Division and Death
fig|670.1532.peg.3028	Flagellar basal-body P-ring formation protein FlgA	-3.84348	0.000228128	CELLULAR PROCESSES	Motility and Chemotaxis
fig|670.1532.peg.1163	Flagellar protein FlaG	-3.5977	0.00546646	CELLULAR PROCESSES	Motility and Chemotaxis
fig|670.1532.peg.2306	Chromosome (plasmid) partitioning protein ParB	-3.00418	0.000648257	CELLULAR PROCESSES	Cell Cycle, Cell Division and Death
fig|670.1532.peg.754	Chromosome (plasmid) partitioning protein ParB	-2.97078	0.000228128	CELLULAR PROCESSES	Cell Cycle, Cell Division and Death
fig|670.1532.peg.3678	Cell-division-associated, ABC-transporter-like signaling protein FtsE	-2.86274	0.0106318	CELLULAR PROCESSES	Cell Cycle, Cell Division and Death
fig|670.1532.peg.3679	Cell-division-associated, ABC-transporter-like signaling protein FtsX	-2.86274	0.0106318	CELLULAR PROCESSES	Cell Cycle, Cell Division and Death
fig|670.1532.peg.1169	Flagellar sensor histidine kinase FleS	-2.85064	0.0053419	CELLULAR PROCESSES	Motility and Chemotaxis
fig|670.1532.peg.498	Negative regulator of flagellin synthesis FlgM (anti-sigma28)	-2.57517	0.00365236	CELLULAR PROCESSES	Motility and Chemotaxis
fig|670.1532.peg.2028	Chemotaxis protein CheV (EC 2.7.3.-)	-2.57199	0.00412044	CELLULAR PROCESSES	Motility and Chemotaxis
fig|670.1532.peg.4817	Chromosome partition protein MukB	-2.55781	0.0050494	CELLULAR PROCESSES	Cell Cycle, Cell Division and Death
fig|670.1532.peg.4818	Chromosome partition protein MukE	-2.55781	0.0050494	CELLULAR PROCESSES	Cell Cycle, Cell Division and Death
fig|670.1532.peg.4819	Chromosome partition protein MukF	-2.55781	0.0050494	CELLULAR PROCESSES	Cell Cycle, Cell Division and Death
fig|670.1532.peg.1168	Flagellar regulatory protein FleQ	-2.53374	0.000228128	CELLULAR PROCESSES	Motility and Chemotaxis
fig|670.1532.peg.5296	mRNA interferase RelE	-2.51936	0.00103903	CELLULAR PROCESSES	Cell Cycle, Cell Division and Death
fig|670.1532.peg.2370	RNA polymerase ECF-type sigma factor	-2.46729	0.000228128	CELLULAR PROCESSES	Cell Cycle, Cell Division and Death
fig|670.1532.peg.1176	Flagellar protein FliJ	-2.32914	0.000228128	CELLULAR PROCESSES	Motility and Chemotaxis
fig|670.1532.peg.3590	Murein hydrolase activator EnvC	-2.23843	0.0028151	CELLULAR PROCESSES	Cell Cycle, Cell Division and Death
fig|670.1532.peg.214	D-arabinose-5-phosphate isomerase (EC 5.3.1.13)	-2.2321	0.0145417	CELLULAR PROCESSES	Cell Cycle, Cell Division and Death
fig|670.1532.peg.2499	Flagellar hook-length control protein FliK	-2.18844	0.00395435	CELLULAR PROCESSES	Motility and Chemotaxis
fig|670.1532.peg.2501	Flagellar biosynthesis protein FliS	-2.18844	0.00395435	CELLULAR PROCESSES	Motility and Chemotaxis
fig|670.1532.peg.678	Cytoskeleton protein RodZ	-1.9806	0.000228128	CELLULAR PROCESSES	Cell Cycle, Cell Division and Death
fig|670.1532.peg.2510	Flagellar biosynthesis protein FliP	-1.97353	0.000228128	CELLULAR PROCESSES	Motility and Chemotaxis
fig|670.1532.peg.1186	Flagellar biosynthesis protein FlhA	1.97509	0.0128497	CELLULAR PROCESSES	Motility and Chemotaxis
fig|670.1532.peg.2520	Flagellar protein FliJ	2.37578	0.0255715	CELLULAR PROCESSES	Motility and Chemotaxis
fig|670.1532.peg.3484	DNA topoisomerase IV subunit A (EC 5.99.1.3)	-5.40221	0.00141138	DNA PROCESSING	DNA Processing
fig|670.1532.peg.542	Ribosomal silencing factor RsfA	-3.53013	0.000228128	DNA PROCESSING	DNA Processing
fig|670.1532.peg.3423	Endonuclease IV (EC 3.1.21.2)	-3.52349	0.000228128	DNA PROCESSING	DNA Processing
fig|670.1532.peg.4222	ATP-dependent DNA helicase UvrD/PcrA (EC 3.6.4.12)	-2.78675	0.000228128	DNA PROCESSING	DNA Processing
fig|670.1532.peg.739	DNA gyrase subunit B (EC 5.99.1.3)	-2.7457	0.000228128	DNA PROCESSING	DNA Processing
fig|670.1532.peg.596	Cytosol nonspecific dipeptidase (EC 3.4.13.18)	-2.41826	0.000228128	DNA PROCESSING	DNA Processing
fig|670.1532.peg.4747	Replication-associated recombination protein RarA	-2.34677	0.00982592	DNA PROCESSING	DNA Processing
fig|670.1532.peg.1574	Exonuclease SbcC	-2.32618	0.000228128	DNA PROCESSING	DNA Processing
fig|670.1532.peg.4850	Exodeoxyribonuclease III (EC 3.1.11.2)	-2.16805	0.0207019	DNA PROCESSING	DNA Processing
fig|670.1532.peg.1042	Exodeoxyribonuclease V gamma chain (EC 3.1.11.5)	-2.16119	0.000228128	DNA PROCESSING	DNA Processing
fig|670.1532.peg.3883	Single-stranded DNA-binding protein	-1.99209	0.000228128	DNA PROCESSING	DNA Processing
fig|670.1532.peg.2796	Type I restriction-modification system, restriction subunit R (EC 3.1.21.3)	-1.95937	0.000228128	DNA PROCESSING	DNA Processing
fig|670.1532.peg.2797	Type I restriction-modification system, DNA-methyltransferase subunit M (EC 2.1.1.72)	-1.95937	0.000228128	DNA PROCESSING	DNA Processing
fig|670.1532.peg.2798	Type I restriction-modification system, specificity subunit S	-1.95937	0.000228128	DNA PROCESSING	DNA Processing
fig|670.1532.peg.3151	Acetate kinase (EC 2.7.2.1)	-8.73931	0.000228128	ENERGY	Energy and Precursor Metabolites Generation
fig|670.1532.peg.1383	Formate efflux transporter FocA	-6.20079	0.000228128	ENERGY	Energy and Precursor Metabolites Generation
fig|670.1532.peg.2180	Trimethylamine-N-oxide reductase associated c-type cytochrome, TorY	-5.36172	0.000228128	ENERGY	Respiration
fig|670.1532.peg.758	ATP synthase F0 sector subunit b (EC 3.6.3.14)	-4.6055	0.000228128	ENERGY	Respiration
fig|670.1532.peg.759	ATP synthase delta chain (EC 3.6.3.14)	-4.35853	0.000228128	ENERGY	Respiration
fig|670.1532.peg.4534	Anaerobic dimethyl sulfoxide reductase chaperone DmsD	-4.17973	0.000228128	ENERGY	Respiration
fig|670.1532.peg.755	ATP synthase protein I	-4.05247	0.000228128	ENERGY	Respiration
fig|670.1532.peg.2005	Tetrathionate reductase subunit A	-4.02907	0.00194574	ENERGY	Respiration
fig|670.1532.peg.763	ATP synthase epsilon chain (EC 3.6.3.14)	-3.87416	0.000228128	ENERGY	Respiration
fig|670.1532.peg.756	ATP synthase F0 sector subunit a (EC 3.6.3.14)	-3.68251	0.000228128	ENERGY	Respiration
fig|670.1532.peg.4187	Pyruvate formate-lyase activating enzyme (EC 1.97.1.4)	-3.57702	0.000228128	ENERGY	Energy and Precursor Metabolites Generation
fig|670.1532.peg.5117	Glucose-6-phosphate isomerase (EC 5.3.1.9)	-3.57618	0.000228128	ENERGY	Energy and Precursor Metabolites Generation
fig|670.1532.peg.4617	Type cbb3 cytochrome oxidase biogenesis protein CcoI; Copper-translocating P-type ATPase (EC 3.6.3.4)	-3.45624	0.0109244	ENERGY	Respiration
fig|670.1532.peg.761	ATP synthase gamma chain (EC 3.6.3.14)	-3.30353	0.000228128	ENERGY	Respiration
fig|670.1532.peg.5147	Phosphoenolpyruvate carboxylase (EC 4.1.1.31)	-3.26561	0.000228128	ENERGY	Energy and Precursor Metabolites Generation
fig|670.1532.peg.3597	Fumarate reductase subunit C	-3.23064	0.000846634	ENERGY	Respiration
fig|670.1532.peg.4804	Cytochrome d ubiquinol oxidase subunit I (EC 1.10.3.-)	-3.14727	0.000228128	ENERGY	Respiration
fig|670.1532.peg.4803	Cytochrome d ubiquinol oxidase subunit II (EC 1.10.3.-)	-3.07446	0.000228128	ENERGY	Respiration
fig|670.1532.peg.4616	Type cbb3 cytochrome oxidase biogenesis protein CcoS, involved in heme b insertion	-2.90988	0.0115951	ENERGY	Respiration
fig|670.1532.peg.3595	Fumarate reductase flavoprotein subunit (EC 1.3.5.4)	-2.88718	0.000228128	ENERGY	Respiration
fig|670.1532.peg.3596	Fumarate reductase iron-sulfur protein (EC 1.3.5.4)	-2.88718	0.000228128	ENERGY	Respiration
fig|670.1532.peg.762	ATP synthase beta chain (EC 3.6.3.14)	-2.84842	0.000228128	ENERGY	Respiration
fig|670.1532.peg.3145	L-lactate dehydrogenase (EC 1.1.1.27)	-2.81018	0.0012234	ENERGY	Energy and Precursor Metabolites Generation
fig|670.1532.peg.1308	Lactoylglutathione lyase (EC 4.4.1.5)	-2.75879	0.000228128	ENERGY	Energy and Precursor Metabolites Generation
fig|670.1532.peg.4259	Cytochrome O ubiquinol oxidase subunit II (EC 1.10.3.-)	-2.72508	0.000228128	ENERGY	Respiration
fig|670.1532.peg.151	Triosephosphate isomerase (EC 5.3.1.1)	-2.72045	0.000228128	ENERGY	Energy and Precursor Metabolites Generation
fig|670.1532.peg.5021	Phosphoglycerate kinase (EC 2.7.2.3)	-2.71446	0.000228128	ENERGY	Energy and Precursor Metabolites Generation
fig|670.1532.peg.3148	D-lactate dehydrogenase (EC 1.1.1.28)	-2.67969	0.000228128	ENERGY	Energy and Precursor Metabolites Generation
fig|670.1532.peg.2111	Acetaldehyde dehydrogenase (EC 1.2.1.10) / Alcohol dehydrogenase (EC 1.1.1.1)	-2.5625	0.000228128	ENERGY	Energy and Precursor Metabolites Generation
fig|670.1532.peg.3773	6-phosphogluconolactonase (EC 3.1.1.31), eukaryotic type	-2.55991	0.000228128	ENERGY	Energy and Precursor Metabolites Generation
fig|670.1532.peg.3774	Glucose-6-phosphate 1-dehydrogenase (EC 1.1.1.49)	-2.55991	0.000228128	ENERGY	Energy and Precursor Metabolites Generation
fig|670.1532.peg.2200	Lactoylglutathione lyase	-2.50599	0.000228128	ENERGY	Energy and Precursor Metabolites Generation
fig|670.1532.peg.3584	2,3-bisphosphoglycerate-independent phosphoglycerate mutase (EC 5.4.2.12)	-2.48708	0.000228128	ENERGY	Energy and Precursor Metabolites Generation
fig|670.1532.peg.760	ATP synthase alpha chain (EC 3.6.3.14)	-2.45288	0.000228128	ENERGY	Respiration
fig|670.1532.peg.2132	NAD-dependent glyceraldehyde-3-phosphate dehydrogenase (EC 1.2.1.12)	-2.44843	0.000228128	ENERGY	Energy and Precursor Metabolites Generation
fig|670.1532.peg.3598	Fumarate reductase subunit D	-2.30627	0.000648257	ENERGY	Respiration
fig|670.1532.peg.5022	Fructose-bisphosphate aldolase class II (EC 4.1.2.13)	-2.30456	0.000228128	ENERGY	Energy and Precursor Metabolites Generation
fig|670.1532.peg.3609	6-phosphofructokinase (EC 2.7.1.11)	-2.29735	0.000228128	ENERGY	Energy and Precursor Metabolites Generation
fig|670.1532.peg.773	Acetolactate synthase large subunit (EC 2.2.1.6)	-2.13327	0.000648257	ENERGY	Energy and Precursor Metabolites Generation
fig|670.1532.peg.2227	2-dehydro-3-deoxygluconokinase (EC 2.7.1.45)	-2.04793	0.000228128	ENERGY	Energy and Precursor Metabolites Generation
fig|670.1532.peg.2179	Trimethylamine-N-oxide reductase (EC 1.7.2.3), TorZ	-2.00848	0.000228128	ENERGY	Respiration
fig|670.1532.peg.2001	Tetrathionate reductase two-component response regulator	-1.95987	0.000228128	ENERGY	Respiration
fig|670.1532.peg.1295	Aldehyde dehydrogenase (EC 1.2.1.3); Probable coniferyl aldehyde dehydrogenase (EC 1.2.1.68)	2.02554	0.00395435	ENERGY	Energy and Precursor Metabolites Generation
fig|670.1532.peg.3916	Trimethylamine-N-oxide reductase (EC 1.7.2.3), TorA	2.13033	0.00395435	ENERGY	Respiration
fig|670.1532.peg.4621	Cytochrome c oxidase (cbb3-type) subunit CcoO (EC 1.9.3.1)	2.21735	0.00859523	ENERGY	Respiration
fig|670.1532.peg.3915	Trimethylamine-N-oxide reductase associated c-type cytochrome, TorC	2.26393	0.0166662	ENERGY	Respiration
fig|670.1532.peg.435	Citrate synthase (si) (EC 2.3.3.1)	2.32924	0.000228128	ENERGY	Energy and Precursor Metabolites Generation
fig|670.1532.peg.4822	Trimethylamine-N-oxide operon transcriptional regulatory protein TorR	2.49997	0.00915135	ENERGY	Respiration
fig|670.1532.peg.4511	Alcohol dehydrogenase (EC 1.1.1.1)	2.97757	0.00763794	ENERGY	Energy and Precursor Metabolites Generation
fig|670.1532.peg.4281	Copper metallochaperone PCu(A)C, inserts Cu(I) into cytochrome oxidase subunit II	3.19558	0.00817772	ENERGY	Respiration
fig|670.1532.peg.59	Malate dehydrogenase (EC 1.1.1.37)	3.45413	0.000228128	ENERGY	Energy and Precursor Metabolites Generation
fig|670.1532.peg.2851	Methylglyoxal synthase (EC 4.2.3.3)	3.55258	0.014011	ENERGY	Energy and Precursor Metabolites Generation
fig|670.1532.peg.2906	2,3-butanediol dehydrogenase, R-alcohol forming, (R)- and (S)-acetoin-specific (EC 1.1.1.4)	3.88408	0.0310678	ENERGY	Energy and Precursor Metabolites Generation
fig|670.1532.peg.4254	Branched-chain acyl-CoA dehydrogenase (EC 1.3.99.12)	4.55483	0.000440955	ENERGY	Energy and Precursor Metabolites Generation
fig|670.1532.peg.3626	Fumarate hydratase class II (EC 4.2.1.2)	4.79706	0.000228128	ENERGY	Energy and Precursor Metabolites Generation
fig|670.1532.peg.700	Malate synthase (EC 2.3.3.9)	5.58038	0.000228128	ENERGY	Energy and Precursor Metabolites Generation
fig|670.1532.peg.3220	Heme O synthase, protoheme IX farnesyltransferase, COX10-CtaB	5.79899	0.0162858	ENERGY	Respiration
fig|670.1532.peg.3221	Heme A synthase, cytochrome oxidase biogenesis protein Cox15-CtaA	5.79899	0.0162858	ENERGY	Respiration
fig|670.1532.peg.3631	Acetyl-CoA synthetase (EC 6.2.1.1)	6.10849	0.000228128	ENERGY	Energy and Precursor Metabolites Generation
fig|670.1532.peg.3227	Cytochrome c oxidase polypeptide I (EC 1.9.3.1)	6.26988	0.00805308	ENERGY	Respiration
fig|670.1532.peg.3228	Cytochrome c oxidase polypeptide II (EC 1.9.3.1)	6.26988	0.00805308	ENERGY	Respiration
fig|670.1532.peg.699	Isocitrate lyase (EC 4.1.3.1)	6.33802	0.000228128	ENERGY	Energy and Precursor Metabolites Generation
fig|670.1532.peg.3225	Cytochrome c oxidase polypeptide III (EC 1.9.3.1)	6.46494	0.000228128	ENERGY	Respiration
fig|670.1532.peg.2719	NADP-dependent glyceraldehyde-3-phosphate dehydrogenase (EC 1.2.1.13)	7.06993	0.000228128	ENERGY	Energy and Precursor Metabolites Generation
fig|670.1532.peg.4275	Dihydrolipoamide acyltransferase component of branched-chain alpha-keto acid dehydrogenase complex (EC 2.3.1.168)	8.76597	0.000228128	ENERGY	Energy and Precursor Metabolites Generation
fig|670.1532.peg.4276	Branched-chain alpha-keto acid dehydrogenase, E1 component, beta subunit (EC 1.2.4.4)	8.76597	0.000228128	ENERGY	Energy and Precursor Metabolites Generation
fig|670.1532.peg.4277	Branched-chain alpha-keto acid dehydrogenase, E1 component, alpha subunit (EC 1.2.4.4)	8.76597	0.000228128	ENERGY	Energy and Precursor Metabolites Generation
fig|670.1532.peg.1673	Enoyl-CoA hydratase (EC 4.2.1.17) => degradation of branched-chain amino acids and alpha-keto acids	9.89559	0.0293427	ENERGY	Energy and Precursor Metabolites Generation
fig|670.1532.peg.3768	Aldehyde dehydrogenase (EC 1.2.1.3)	10.5972	0.000228128	ENERGY	Energy and Precursor Metabolites Generation
fig|670.1532.peg.1674	Branched-chain acyl-CoA dehydrogenase (EC 1.3.99.12)	11.5594	0.000228128	ENERGY	Energy and Precursor Metabolites Generation
fig|670.1532.peg.1579	T6SS component Hcp	-7.59575	0.000228128	MEMBRANE TRANSPORT	Membrane Transport
fig|670.1532.peg.1586	T6SS component TssC (ImpC/VipB)	-4.62309	0.000228128	MEMBRANE TRANSPORT	Membrane Transport
fig|670.1532.peg.1587	T6SS component TssB (ImpB/VipA)	-4.62309	0.000228128	MEMBRANE TRANSPORT	Membrane Transport
fig|670.1532.peg.1584	T6SS associated component TagJ (ImpE)	-3.99763	0.000228128	MEMBRANE TRANSPORT	Membrane Transport
fig|670.1532.peg.1580	T6SS AAA+ chaperone ClpV (TssH)	-3.71645	0.000228128	MEMBRANE TRANSPORT	Membrane Transport
fig|670.1532.peg.4491	T6SS lysozyme-like component TssE	-3.4546	0.000228128	MEMBRANE TRANSPORT	Membrane Transport
fig|670.1532.peg.1585	T6SS component TssC (ImpC/VipB)	-3.35822	0.00915135	MEMBRANE TRANSPORT	Membrane Transport
fig|670.1532.peg.1596	T6SS Serine/threonine protein kinase (EC 2.7.11.1) PpkA	-3.13468	0.000228128	MEMBRANE TRANSPORT	Membrane Transport
fig|670.1532.peg.4489	T6SS component TssB (ImpB/VipA)	-2.96382	0.0298968	MEMBRANE TRANSPORT	Membrane Transport
fig|670.1532.peg.1595	T6SS forkhead associated domain protein ImpI/VasC	-2.58879	0.000228128	MEMBRANE TRANSPORT	Membrane Transport
fig|670.1532.peg.825	Type IV fimbrial assembly, ATPase PilB	-2.58753	0.000228128	MEMBRANE TRANSPORT	Membrane Transport
fig|670.1532.peg.5133	Type IV pilus biogenesis protein PilQ	-2.19818	0.0394912	MEMBRANE TRANSPORT	Membrane Transport
fig|670.1532.peg.4145	DNA-binding transcriptional activator DecR, AsnC family	-2.10829	0.000228128	MEMBRANE TRANSPORT	Membrane Transport
fig|670.1532.peg.4385	General secretion pathway protein N	-2.00467	0.00995326	MEMBRANE TRANSPORT	Membrane Transport
fig|670.1532.peg.4490	T6SS component TssC (ImpC/VipB)	-1.9767	0.000228128	MEMBRANE TRANSPORT	Membrane Transport
fig|670.1532.peg.2888	Dipeptide ABC transporter, ATP-binding protein DppD (TC 3.A.1.5.2)	2.53	0.000228128	MEMBRANE TRANSPORT	Membrane Transport
fig|670.1532.peg.1312	Mg/Co/Ni transporter MgtE, CBS domain-containing	2.64988	0.0126204	MEMBRANE TRANSPORT	Membrane Transport
fig|670.1532.peg.1004	Similar to TadZ/CpaE, associated with Flp pilus assembly	2.87634	0.0486016	MEMBRANE TRANSPORT	Membrane Transport
fig|670.1532.peg.1005	Similar to TadZ/CpaE, associated with Flp pilus assembly	2.87634	0.0486016	MEMBRANE TRANSPORT	Membrane Transport
fig|670.1532.peg.4101	Oligopeptide ABC transporter, permease protein OppB (TC 3.A.1.5.1)	3.26636	0.0472056	MEMBRANE TRANSPORT	Membrane Transport
fig|670.1532.peg.2301	Oligopeptide ABC transporter, ATP-binding protein OppF (TC 3.A.1.5.1)	4.03275	0.000228128	MEMBRANE TRANSPORT	Membrane Transport
fig|670.1532.peg.1008	Flp pilus assembly protein TadB	4.17012	0.000846634	MEMBRANE TRANSPORT	Membrane Transport
fig|670.1532.peg.2887	Dipeptide ABC transporter, substrate-binding protein DppA (TC 3.A.1.5.2)	4.25948	0.000228128	MEMBRANE TRANSPORT	Membrane Transport
fig|670.1532.peg.1007	Type II/IV secretion system ATP hydrolase TadA/VirB11/CpaF, TadA subfamily	4.50545	0.000228128	MEMBRANE TRANSPORT	Membrane Transport
fig|670.1532.peg.2623	Azurin	4.55627	0.000228128	MEMBRANE TRANSPORT	Membrane Transport
fig|670.1532.peg.1006	Type II/IV secretion system ATPase TadZ/CpaE, associated with Flp pilus assembly	4.60897	0.00365236	MEMBRANE TRANSPORT	Membrane Transport
fig|670.1532.peg.1003	Von Willebrand factor type A domain protein, associated with Flp pilus assembly	4.64623	0.0012234	MEMBRANE TRANSPORT	Membrane Transport
fig|670.1532.peg.999	Predicted ATPase with chaperone activity, associated with Flp pilus assembly	5.51082	0.000228128	MEMBRANE TRANSPORT	Membrane Transport
fig|670.1532.peg.1000	Flp pilus assembly protein RcpC/CpaB	5.84753	0.000228128	MEMBRANE TRANSPORT	Membrane Transport
fig|670.1532.peg.1001	Type II/IV secretion system secretin RcpA/CpaC, associated with Flp pilus assembly	6.11833	0.000228128	MEMBRANE TRANSPORT	Membrane Transport
fig|670.1532.peg.997	Flp pilus assembly protein, pilin Flp	6.40352	0.000228128	MEMBRANE TRANSPORT	Membrane Transport
fig|670.1532.peg.998	Type IV prepilin peptidase TadV/CpaA	6.40352	0.000228128	MEMBRANE TRANSPORT	Membrane Transport
fig|670.1532.peg.1009	Type II/IV secretion system protein TadC, associated with Flp pilus assembly	6.41577	0.000228128	MEMBRANE TRANSPORT	Membrane Transport
fig|670.1532.peg.3648	Diaminopimelate decarboxylase and/or diaminopimelate epimerase leader peptide	-6.50226	0.000228128	METABOLISM	Amino Acids and Derivatives
fig|670.1532.peg.5061	2-C-methyl-D-erythritol 2,4-cyclodiphosphate synthase (EC 4.6.1.12)	-5.94999	0.000228128	METABOLISM	Fatty Acids, Lipids, and Isoprenoids
fig|670.1532.peg.3451	Mutator MutT protein (7,8-dihydro-8-oxoguanine-triphosphatase) (EC 3.6.1.-)	-5.43979	0.000228128	METABOLISM	Metabolite damage and its repair or mitigation
fig|670.1532.peg.5031	5-formyltetrahydrofolate cyclo-ligase (EC 6.3.3.2)	-4.96668	0.000228128	METABOLISM	Cofactors, Vitamins, Prosthetic Groups
fig|670.1532.peg.721	Protoporphyrinogen IX oxidase, oxygen-independent, HemG	-4.94372	0.000228128	METABOLISM	Cofactors, Vitamins, Prosthetic Groups
fig|670.1532.peg.1113	3-hydroxyacyl-[acyl-carrier-protein] dehydratase, FabZ form (EC 4.2.1.59)	-4.87877	0.000228128	METABOLISM	Fatty Acids, Lipids, and Isoprenoids
fig|670.1532.peg.800	Shikimate 5-dehydrogenase I alpha (EC 1.1.1.25)	-4.77882	0.000228128	METABOLISM	Amino Acids and Derivatives
fig|670.1532.peg.2161	Colicin V production protein	-4.76112	0.000228128	METABOLISM	Secondary Metabolism
fig|670.1532.peg.3505	2-amino-4-hydroxy-6-hydroxymethyldihydropteridine pyrophosphokinase (EC 2.7.6.3)	-4.76107	0.000228128	METABOLISM	Cofactors, Vitamins, Prosthetic Groups
fig|670.1532.peg.3506	Dihydroneopterin aldolase (EC 4.1.2.25)	-4.76107	0.000228128	METABOLISM	Cofactors, Vitamins, Prosthetic Groups
fig|670.1532.peg.4436	Diacylglycerol kinase (EC 2.7.1.107)	-4.70562	0.000228128	METABOLISM	Fatty Acids, Lipids, and Isoprenoids
fig|670.1532.peg.3170	Arginase/agmatinase/formimionoglutamate hydrolase, arginase family	-4.6237	0.000228128	METABOLISM	Amino Acids and Derivatives
fig|670.1532.peg.454	Ferrochelatase, protoheme ferro-lyase (EC 4.99.1.1)	-4.51233	0.000228128	METABOLISM	Cofactors, Vitamins, Prosthetic Groups
fig|670.1532.peg.68	Flavin prenyltransferase UbiX	-4.20385	0.000228128	METABOLISM	Cofactors, Vitamins, Prosthetic Groups
fig|670.1532.peg.3684	Chorismate--pyruvate lyase (EC 4.1.3.40)	-4.18806	0.000228128	METABOLISM	Cofactors, Vitamins, Prosthetic Groups
fig|670.1532.peg.2626	Mannose-6-phosphate isomerase (EC 5.3.1.8)	-4.04538	0.000228128	METABOLISM	Carbohydrates
fig|670.1532.peg.1395	1,4-dihydroxy-2-naphthoyl-CoA hydrolase (EC 3.1.2.28) in menaquinone biosynthesis	-4.00373	0.000228128	METABOLISM	Cofactors, Vitamins, Prosthetic Groups
fig|670.1532.peg.2425	Pyridoxal kinase (EC 2.7.1.35)	-3.99824	0.000228128	METABOLISM	Cofactors, Vitamins, Prosthetic Groups
fig|670.1532.peg.5029	D-3-phosphoglycerate dehydrogenase (EC 1.1.1.95)	-3.96641	0.000228128	METABOLISM	Amino Acids and Derivatives
fig|670.1532.peg.203	Aspartate carbamoyltransferase regulatory chain (PyrI)	-3.82498	0.00546646	METABOLISM	Nucleosides and Nucleotides
fig|670.1532.peg.3905	Thymidine kinase (EC 2.7.1.21)	-3.68111	0.000228128	METABOLISM	Cofactors, Vitamins, Prosthetic Groups
fig|670.1532.peg.1504	Ribonucleotide reductase of class III (anaerobic), activating protein (EC 1.97.1.4)	-3.65445	0.000228128	METABOLISM	Nucleosides and Nucleotides
fig|670.1532.peg.3073	ADP-ribose pyrophosphatase (EC 3.6.1.13)	-3.54752	0.000228128	METABOLISM	Metabolite damage and its repair or mitigation
fig|670.1532.peg.4468	GDP-mannose 4,6-dehydratase (EC 4.2.1.47)	-3.53929	0.000228128	METABOLISM	Carbohydrates
fig|670.1532.peg.4471	Mannose-1-phosphate guanylyltransferase (EC 2.7.7.13) / Mannose-6-phosphate isomerase (EC 5.3.1.8)	-3.42655	0.000228128	METABOLISM	Carbohydrates
fig|670.1532.peg.3507	Acyl-phosphate:glycerol-3-phosphate O-acyltransferase PlsY (EC 2.3.1.n3)	-3.41547	0.000228128	METABOLISM	Fatty Acids, Lipids, and Isoprenoids
fig|670.1532.peg.5132	Shikimate kinase I (EC 2.7.1.71)	-3.37872	0.000228128	METABOLISM	Amino Acids and Derivatives
fig|670.1532.peg.1897	Aspartate aminotransferase (EC 2.6.1.1)	-3.3361	0.000228128	METABOLISM	Amino Acids and Derivatives
fig|670.1532.peg.885	Dihydropteroate synthase (EC 2.5.1.15)	-3.31152	0.0133371	METABOLISM	Cofactors, Vitamins, Prosthetic Groups
fig|670.1532.peg.1866	ADP-ribose pyrophosphatase (EC 3.6.1.13)	-3.29299	0.000228128	METABOLISM	Cofactors, Vitamins, Prosthetic Groups
fig|670.1532.peg.385	Acyl carrier protein	-3.27694	0.0266808	METABOLISM	Fatty Acids, Lipids, and Isoprenoids
fig|670.1532.peg.386	FIG017861: hypothetical protein	-3.27694	0.0266808	METABOLISM	Fatty Acids, Lipids, and Isoprenoids
fig|670.1532.peg.3649	Diaminopimelate decarboxylase (EC 4.1.1.20)	-3.26935	0.000228128	METABOLISM	Amino Acids and Derivatives
fig|670.1532.peg.1336	Serine hydroxymethyltransferase (EC 2.1.2.1)	-3.11429	0.000228128	METABOLISM	Cofactors, Vitamins, Prosthetic Groups
fig|670.1532.peg.2438	1,4-alpha-glucan (glycogen) branching enzyme, GH-13-type (EC 2.4.1.18)	-2.96811	0.000228128	METABOLISM	Carbohydrates
fig|670.1532.peg.1953	Anthranilate synthase, amidotransferase component (EC 4.1.3.27)	-2.92261	0.00604505	METABOLISM	Amino Acids and Derivatives
fig|670.1532.peg.3376	Chorismate mutase I (EC 5.4.99.5) / Cyclohexadienyl dehydrogenase (EC 1.3.1.12)(EC 1.3.1.43)	-2.88516	0.000228128	METABOLISM	Amino Acids and Derivatives
fig|670.1532.peg.3050	2-aminoethylphosphonate uptake and metabolism regulator	-2.87339	0.000228128	METABOLISM	Phosphate Metabolism
fig|670.1532.peg.4389	Competence protein F homolog, phosphoribosyltransferase domain; protein YhgH required for utilization of DNA as sole source of carbon and energy	-2.79488	0.000228128	METABOLISM	Cofactors, Vitamins, Prosthetic Groups
fig|670.1532.peg.4063	Alpha-ribazole-5'-phosphate phosphatase (EC 3.1.3.73)	-2.76947	0.0152143	METABOLISM	Cofactors, Vitamins, Prosthetic Groups
fig|670.1532.peg.3288	Spermidine N1-acetyltransferase (EC 2.3.1.57)	-2.7642	0.0090198	METABOLISM	Amino Acids and Derivatives
fig|670.1532.peg.2833	Porphobilinogen synthase (EC 4.2.1.24)	-2.73738	0.000228128	METABOLISM	Cofactors, Vitamins, Prosthetic Groups
fig|670.1532.peg.1049	HesA/MoeB/ThiF family protein => sulfur transfer pathway protein CsdL	-2.728	0.000228128	METABOLISM	Amino Acids and Derivatives
fig|670.1532.peg.2695	Oxidoreductase, short-chain dehydrogenase/reductase family	-2.72672	0.000228128	METABOLISM	Fatty Acids, Lipids, and Isoprenoids
fig|670.1532.peg.1496	Cobyric acid synthase (EC 6.3.5.10)	-2.72435	0.000228128	METABOLISM	Cofactors, Vitamins, Prosthetic Groups
fig|670.1532.peg.3490	ADP-ribose pyrophosphatase (EC 3.6.1.13)	-2.71164	0.00103903	METABOLISM	Cofactors, Vitamins, Prosthetic Groups
fig|670.1532.peg.4214	Galactose-1-phosphate uridylyltransferase (EC 2.7.7.10)	-2.70783	0.00749227	METABOLISM	Carbohydrates
fig|670.1532.peg.4166	Thiamine kinase (EC 2.7.1.89) @ Adenosylcobinamide kinase (EC 2.7.1.156)	-2.70516	0.0324643	METABOLISM	Cofactors, Vitamins, Prosthetic Groups
fig|670.1532.peg.532	2-polyprenyl-3-methyl-6-methoxy-1,4-benzoquinol hydroxylase	-2.69127	0.0152143	METABOLISM	Cofactors, Vitamins, Prosthetic Groups
fig|670.1532.peg.2436	Glycogen phosphorylase (EC 2.4.1.1)	-2.66735	0.000228128	METABOLISM	Carbohydrates
fig|670.1532.peg.5015	S-adenosylmethionine synthetase (EC 2.5.1.6)	-2.66333	0.000228128	METABOLISM	Carbohydrates
fig|670.1532.peg.67	Thiamin ABC transporter, substrate-binding component	-2.6505	0.000846634	METABOLISM	Cofactors, Vitamins, Prosthetic Groups
fig|670.1532.peg.1495	Molybdenum ABC transporter, substrate-binding protein ModA	-2.63139	0.000228128	METABOLISM	Cofactors, Vitamins, Prosthetic Groups
fig|670.1532.peg.2915	Adenylosuccinate synthetase (EC 6.3.4.4)	-2.56855	0.0156216	METABOLISM	Nucleosides and Nucleotides
fig|670.1532.peg.3650	Diaminopimelate epimerase (EC 5.1.1.7)	-2.50352	0.000228128	METABOLISM	Amino Acids and Derivatives
fig|670.1532.peg.4000	Phosphoserine aminotransferase (EC 2.6.1.52)	-2.48766	0.000228128	METABOLISM	Amino Acids and Derivatives
fig|670.1532.peg.1369	Conserved uncharacterized protein CreA	-2.42028	0.000228128	METABOLISM	Secondary Metabolism
fig|670.1532.peg.840	Pantoate--beta-alanine ligase (EC 6.3.2.1)	-2.40939	0.0441317	METABOLISM	Cofactors, Vitamins, Prosthetic Groups
fig|670.1532.peg.2839	Ubiquinone biosynthesis regulatory protein kinase UbiB	-2.39879	0.000228128	METABOLISM	Cofactors, Vitamins, Prosthetic Groups
fig|670.1532.peg.2840	Ubiquinone biosynthesis protein UbiJ	-2.39879	0.000228128	METABOLISM	Cofactors, Vitamins, Prosthetic Groups
fig|670.1532.peg.1017	Evolved beta-D-galactosidase transcriptional repressor	-2.38876	0.0184243	METABOLISM	Carbohydrates
fig|670.1532.peg.1219	Chorismate synthase (EC 4.2.3.5)	-2.38411	0.0012234	METABOLISM	Amino Acids and Derivatives
fig|670.1532.peg.3898	Imidazole glycerol phosphate synthase cyclase subunit	-2.37689	0.000228128	METABOLISM	Amino Acids and Derivatives
fig|670.1532.peg.3899	Phosphoribosyl-AMP cyclohydrolase (EC 3.5.4.19) / Phosphoribosyl-ATP pyrophosphatase (EC 3.6.1.31)	-2.37689	0.000228128	METABOLISM	Amino Acids and Derivatives
fig|670.1532.peg.267	5-methyltetrahydrofolate--homocysteine methyltransferase (EC 2.1.1.13)	-2.35359	0.000228128	METABOLISM	Carbohydrates
fig|670.1532.peg.86	Adenylylsulfate kinase (EC 2.7.1.25)	-2.32005	0.000228128	METABOLISM	Amino Acids and Derivatives
fig|670.1532.peg.549	Octanoate-[acyl-carrier-protein]-protein-N-octanoyltransferase (EC 2.3.1.181)	-2.28575	0.000228128	METABOLISM	Cofactors, Vitamins, Prosthetic Groups
fig|670.1532.peg.550	Lipoyl synthase (EC 2.8.1.8)	-2.28575	0.000228128	METABOLISM	Cofactors, Vitamins, Prosthetic Groups
fig|670.1532.peg.590	Gamma-glutamyl phosphate reductase (EC 1.2.1.41)	-2.25522	0.0483732	METABOLISM	Amino Acids and Derivatives
fig|670.1532.peg.3588	Glycerol-3-phosphate dehydrogenase [NAD(P)+] (EC 1.1.1.94)	-2.21837	0.000228128	METABOLISM	Fatty Acids, Lipids, and Isoprenoids
fig|670.1532.peg.841	3-methyl-2-oxobutanoate hydroxymethyltransferase (EC 2.1.2.11)	-2.19818	0.0483863	METABOLISM	Cofactors, Vitamins, Prosthetic Groups
fig|670.1532.peg.388	(3R)-hydroxymyristoyl-[ACP] dehydratase (EC 4.2.1.-)	-2.18637	0.0102276	METABOLISM	Fatty Acids, Lipids, and Isoprenoids
fig|670.1532.peg.389	FIG143263: Glycosyl transferase / Lysophospholipid acyltransferase	-2.18637	0.0102276	METABOLISM	Fatty Acids, Lipids, and Isoprenoids
fig|670.1532.peg.390	Putative histidine ammonia-lyase protein	-2.18637	0.0102276	METABOLISM	Fatty Acids, Lipids, and Isoprenoids
fig|670.1532.peg.391	FIG002571: 4-hydroxybenzoyl-CoA thioesterase domain protein	-2.18637	0.0102276	METABOLISM	Fatty Acids, Lipids, and Isoprenoids
fig|670.1532.peg.392	FIG027190: Putative transmembrane protein	-2.18637	0.0102276	METABOLISM	Fatty Acids, Lipids, and Isoprenoids
fig|670.1532.peg.393	FIG021862: membrane protein, exporter	-2.18637	0.0102276	METABOLISM	Fatty Acids, Lipids, and Isoprenoids
fig|670.1532.peg.394	FIG035331: hypothetical protein	-2.18637	0.0102276	METABOLISM	Fatty Acids, Lipids, and Isoprenoids
fig|670.1532.peg.1414	UDP-glucose 4-epimerase (EC 5.1.3.2)	-2.17486	0.000846634	METABOLISM	Carbohydrates
fig|670.1532.peg.1955	Indole-3-glycerol phosphate synthase (EC 4.1.1.48) / Phosphoribosylanthranilate isomerase (EC 5.3.1.24)	-2.17119	0.00212129	METABOLISM	Amino Acids and Derivatives
fig|670.1532.peg.1643	5'-methylthioadenosine nucleosidase (EC 3.2.2.16) @ S-adenosylhomocysteine nucleosidase (EC 3.2.2.9)	-2.13541	0.01754	METABOLISM	Nucleosides and Nucleotides
fig|670.1532.peg.2781	Molybdopterin molybdenumtransferase (EC 2.10.1.1)	-2.11429	0.000228128	METABOLISM	Cofactors, Vitamins, Prosthetic Groups
fig|670.1532.peg.4213	UDP-glucose 4-epimerase (EC 5.1.3.2)	-2.11404	0.000228128	METABOLISM	Carbohydrates
fig|670.1532.peg.4975	D-3-phosphoglycerate dehydrogenase (EC 1.1.1.95)	-2.0812	0.00158938	METABOLISM	Amino Acids and Derivatives
fig|670.1532.peg.1932	Ribonucleotide reductase of class Ia (aerobic), beta subunit (EC 1.17.4.1)	-2.05319	0.000228128	METABOLISM	Nucleosides and Nucleotides
fig|670.1532.peg.4675	Precorrin-2 oxidase (EC 1.3.1.76) @ Sirohydrochlorin ferrochelatase activity of CysG (EC 4.99.1.4)	-2.03362	0.000228128	METABOLISM	Cofactors, Vitamins, Prosthetic Groups
fig|670.1532.peg.4673	2-keto-3-deoxy-D-arabino-heptulosonate-7-phosphate synthase I alpha (EC 2.5.1.54)	-2.00853	0.00428191	METABOLISM	Amino Acids and Derivatives
fig|670.1532.peg.1135	Phosphoribosylformylglycinamidine cyclo-ligase (EC 6.3.3.1)	1.98648	0.000228128	METABOLISM	Nucleosides and Nucleotides
fig|670.1532.peg.4605	Spermidine/putrescine import ABC transporter substrate-binding protein PotD (TC 3.A.1.11.1)	2.00275	0.0128497	METABOLISM	Amino Acids and Derivatives
fig|670.1532.peg.4051	Formate-dependent phosphoribosylglycinamide formyltransferase	2.12261	0.0473012	METABOLISM	Nucleosides and Nucleotides
fig|670.1532.peg.4660	NAD-specific glutamate dehydrogenase (EC 1.4.1.2), large form	2.165	0.000228128	METABOLISM	Amino Acids and Derivatives
fig|670.1532.peg.3555	Succinylornithine transaminase (EC 2.6.1.81)	2.16638	0.000228128	METABOLISM	Amino Acids and Derivatives
fig|670.1532.peg.5142	Argininosuccinate lyase (EC 4.3.2.1) / N-acetylglutamate synthase (EC 2.3.1.1)	2.2502	0.000228128	METABOLISM	Amino Acids and Derivatives
fig|670.1532.peg.2402	Ferrichrome ABC transporter, periplasmic iron-binding protein PvuB	2.25506	0.00915135	METABOLISM	Iron acquisition and metabolism
fig|670.1532.peg.2403	Ferrichrome ABC transporter (permease) PvuC	2.25506	0.00915135	METABOLISM	Iron acquisition and metabolism
fig|670.1532.peg.2404	Ferrichrome ABC transporter (permease) PvuD	2.25506	0.00915135	METABOLISM	Iron acquisition and metabolism
fig|670.1532.peg.4227	Oxidoreductase, short-chain dehydrogenase/reductase family (EC 1.1.1.-)	2.30326	0.0389171	METABOLISM	Fatty Acids, Lipids, and Isoprenoids
fig|670.1532.peg.1020	Galactokinase (EC 2.7.1.6)	2.37446	0.0298968	METABOLISM	Carbohydrates
fig|670.1532.peg.4733	Amine oxidase, flavin-containing	2.49214	0.00619379	METABOLISM	Fatty Acids, Lipids, and Isoprenoids
fig|670.1532.peg.3036	L-serine dehydratase, beta subunit (EC 4.3.1.17) / L-serine dehydratase, alpha subunit (EC 4.3.1.17)	2.54832	0.000228128	METABOLISM	Amino Acids and Derivatives
fig|670.1532.peg.669	Inosine-5'-monophosphate dehydrogenase (EC 1.1.1.205) / CBS domain	2.60766	0.000228128	METABOLISM	Nucleosides and Nucleotides
fig|670.1532.peg.3553	Succinylglutamic semialdehyde dehydrogenase (EC 1.2.1.71)	2.62952	0.000228128	METABOLISM	Amino Acids and Derivatives
fig|670.1532.peg.3840	Putrescine utilization regulator	2.63844	0.0488952	METABOLISM	Amino Acids and Derivatives
fig|670.1532.peg.2238	S-(hydroxymethyl)glutathione dehydrogenase (EC 1.1.1.284)	2.64156	0.000228128	METABOLISM	Metabolite damage and its repair or mitigation
fig|670.1532.peg.1534	Aerobactin siderophore receptor IutA	2.64597	0.000440955	METABOLISM	Iron acquisition and metabolism
fig|670.1532.peg.2401	Vibrioferrin receptor PvuA	2.66346	0.000228128	METABOLISM	Iron acquisition and metabolism
fig|670.1532.peg.2395	Vibrioferrin decarboxylase protein PvsE	2.86107	0.000228128	METABOLISM	Iron acquisition and metabolism
fig|670.1532.peg.2396	Vibrioferrin amide bond forming protein PvsD @ Siderophore synthetase superfamily, group A	2.86107	0.000228128	METABOLISM	Iron acquisition and metabolism
fig|670.1532.peg.2397	Vibrioferrin membrane-spanning transport protein PvsC	2.86107	0.000228128	METABOLISM	Iron acquisition and metabolism
fig|670.1532.peg.4107	Maleylacetoacetate isomerase (EC 5.2.1.2) @ Glutathione S-transferase, zeta (EC 2.5.1.18)	2.96822	0.000228128	METABOLISM	Amino Acids and Derivatives
fig|670.1532.peg.4086	2,5-dioxovalerate dehydrogenase (EC 1.2.1.26)	3.04283	0.00678486	METABOLISM	Amino Acids and Derivatives
fig|670.1532.peg.4028	Urocanate hydratase (EC 4.2.1.49)	3.06829	0.000228128	METABOLISM	Amino Acids and Derivatives
fig|670.1532.peg.2334	Proline/sodium symporter PutP (TC 2.A.21.2.1) @ Propionate/sodium symporter	3.15294	0.0100871	METABOLISM	Amino Acids and Derivatives
fig|670.1532.peg.4251	Predicted transcriptional regulator LiuR of leucine degradation pathway, MerR family	3.22577	0.00365236	METABOLISM	Amino Acids and Derivatives
fig|670.1532.peg.4738	Dethiobiotin synthase BioD (EC 6.3.3.3)	3.35203	0.000228128	METABOLISM	Cofactors, Vitamins, Prosthetic Groups
fig|670.1532.peg.4739	Malonyl-[acyl-carrier protein] O-methyltransferase (EC 2.1.1.197)	3.35203	0.000228128	METABOLISM	Cofactors, Vitamins, Prosthetic Groups
fig|670.1532.peg.4740	8-amino-7-oxononanoate synthase (EC 2.3.1.47)	3.35203	0.000228128	METABOLISM	Cofactors, Vitamins, Prosthetic Groups
fig|670.1532.peg.4741	Biotin synthase (EC 2.8.1.6)	3.35203	0.000228128	METABOLISM	Cofactors, Vitamins, Prosthetic Groups
fig|670.1532.peg.2110	Oxidoreductase, short-chain dehydrogenase/reductase family	3.47899	0.0119937	METABOLISM	Fatty Acids, Lipids, and Isoprenoids
fig|670.1532.peg.3834	Putrescine-inducible gamma-aminobutyrate:alpha-ketoglutarate aminotransferase (EC 2.6.1.19)	3.59046	0.00194574	METABOLISM	Amino Acids and Derivatives
fig|670.1532.peg.4247	Hydroxymethylglutaryl-CoA lyase (EC 4.1.3.4)	3.64047	0.000228128	METABOLISM	Amino Acids and Derivatives
fig|670.1532.peg.4248	Methylglutaconyl-CoA hydratase (EC 4.2.1.18)	3.64047	0.000228128	METABOLISM	Amino Acids and Derivatives
fig|670.1532.peg.2398	Vibrioferrin amide bond forming protein PvsB @ Siderophore synthetase superfamily, group B	3.67909	0.000228128	METABOLISM	Iron acquisition and metabolism
fig|670.1532.peg.2399	Vibrioferrin ligase/carboxylase protein PvsA	3.67909	0.000228128	METABOLISM	Iron acquisition and metabolism
fig|670.1532.peg.1677	Predicted transcriptional regulator LiuR of leucine degradation pathway, MerR family	3.82799	0.000228128	METABOLISM	Amino Acids and Derivatives
fig|670.1532.peg.1046	N-acetylglutamate synthase (EC 2.3.1.1)	3.84313	0.00970483	METABOLISM	Amino Acids and Derivatives
fig|670.1532.peg.1329	Acetyl-coenzyme A carboxyl transferase beta chain (EC 6.4.1.2)	3.85521	0.0410615	METABOLISM	Fatty Acids, Lipids, and Isoprenoids
fig|670.1532.peg.1365	Glucose-1-phosphate adenylyltransferase (EC 2.7.7.27)	3.86141	0.00958287	METABOLISM	Carbohydrates
fig|670.1532.peg.2333	Delta 1-pyrroline-5-carboxylate dehydrogenase domain protein	3.87918	0.00141138	METABOLISM	Amino Acids and Derivatives
fig|670.1532.peg.2298	Uncharacterized protein COG3236 / GTP cyclohydrolase II (EC 3.5.4.25)	4.03547	0.000228128	METABOLISM	Cofactors, Vitamins, Prosthetic Groups
fig|670.1532.peg.4250	Isovaleryl-CoA dehydrogenase (EC 1.3.8.4)	4.0752	0.00475459	METABOLISM	Amino Acids and Derivatives
fig|670.1532.peg.766	Prephenate dehydratase (EC 4.2.1.51) @ Arogenate dehydratase (EC 4.2.1.91)	4.08084	0.000228128	METABOLISM	Amino Acids and Derivatives
fig|670.1532.peg.2400	Ferric siderophore receptor PsuA	4.14601	0.000228128	METABOLISM	Iron acquisition and metabolism
fig|670.1532.peg.3795	Long-chain-fatty-acid--CoA ligase (EC 6.2.1.3) / long-chain acyl-CoA synthetase	4.31148	0.0148154	METABOLISM	Cofactors, Vitamins, Prosthetic Groups
fig|670.1532.peg.3187	Acetoacetyl-CoA synthetase (EC 6.2.1.16)	4.54595	0.000228128	METABOLISM	Amino Acids and Derivatives
fig|670.1532.peg.725	3-ketoacyl-CoA thiolase (EC 2.3.1.16)	4.60444	0.000846634	METABOLISM	Cofactors, Vitamins, Prosthetic Groups
fig|670.1532.peg.4249	Methylcrotonyl-CoA carboxylase carboxyl transferase subunit (EC 6.4.1.4)	4.60862	0.000228128	METABOLISM	Amino Acids and Derivatives
fig|670.1532.peg.4006	Cysteine desulfurase (EC 2.8.1.7)	4.7627	0.000228128	METABOLISM	Cofactors, Vitamins, Prosthetic Groups
fig|670.1532.peg.200	Ornithine carbamoyltransferase (EC 2.1.3.3)	5.07502	0.000228128	METABOLISM	Amino Acids and Derivatives
fig|670.1532.peg.995	Long-chain-fatty-acid--CoA ligase (EC 6.2.1.3)	5.08704	0.000228128	METABOLISM	Cofactors, Vitamins, Prosthetic Groups
fig|670.1532.peg.5143	Argininosuccinate synthase (EC 6.3.4.5)	5.38832	0.000228128	METABOLISM	Amino Acids and Derivatives
fig|670.1532.peg.3198	Alcohol dehydrogenase (EC 1.1.1.1)	5.48925	0.000228128	METABOLISM	Fatty Acids, Lipids, and Isoprenoids
fig|670.1532.peg.3186	Phenylalanine-4-hydroxylase (EC 1.14.16.1)	5.5099	0.000228128	METABOLISM	Amino Acids and Derivatives
fig|670.1532.peg.4106	Fumarylacetoacetase (EC 3.7.1.2)	7.02529	0.000228128	METABOLISM	Amino Acids and Derivatives
fig|670.1532.peg.854	Ferric iron ABC transporter, iron-binding protein	7.14939	0.000228128	METABOLISM	Iron acquisition and metabolism
fig|670.1532.peg.4104	4-hydroxyphenylpyruvate dioxygenase (EC 1.13.11.27)	8.912	0.000228128	METABOLISM	Amino Acids and Derivatives
fig|670.1532.peg.4105	Homogentisate 1,2-dioxygenase (EC 1.13.11.5)	8.912	0.000228128	METABOLISM	Amino Acids and Derivatives
fig|670.1532.peg.1678	Isovaleryl-CoA dehydrogenase (EC 1.3.8.4)	9.04214	0.000228128	METABOLISM	Amino Acids and Derivatives
fig|670.1532.peg.1710	Acetoacetyl-CoA synthetase (EC 6.2.1.16)	9.10892	0.000228128	METABOLISM	Amino Acids and Derivatives
fig|670.1532.peg.1680	Methylglutaconyl-CoA hydratase (EC 4.2.1.18)	9.73337	0.000228128	METABOLISM	Amino Acids and Derivatives
fig|670.1532.peg.1681	Methylcrotonyl-CoA carboxylase biotin-containing subunit (EC 6.4.1.4)	9.73337	0.000228128	METABOLISM	Amino Acids and Derivatives
fig|670.1532.peg.1682	Hydroxymethylglutaryl-CoA lyase (EC 4.1.3.4)	9.73337	0.000228128	METABOLISM	Amino Acids and Derivatives
fig|670.1532.peg.1704	Long-chain-fatty-acid--CoA ligase (EC 6.2.1.3)	10.8469	0.00982592	METABOLISM	Cofactors, Vitamins, Prosthetic Groups
fig|670.1532.peg.3070	Carbonic anhydrase, alpha class (EC 4.2.1.1)	-2.21904	0.0050494	MISCELLANEOUS	Miscellaneous
fig|670.1532.peg.836	Na(+)-dependent bicarbonate transporter BicA	2.50838	0.00491472	MISCELLANEOUS	Miscellaneous
fig|670.1532.peg.2252	Pyrimidine/purine nucleoside phosphorylase PpnP	4.49775	0.0368189	MISCELLANEOUS	Miscellaneous
fig|670.1532.peg.114	LSU ribosomal protein L24p (L26e)	-5.94872	0.000228128	PROTEIN PROCESSING	Protein Synthesis
fig|670.1532.peg.2838	Twin-arginine translocation protein TatA	-5.53642	0.000228128	PROTEIN PROCESSING	Protein Fate (folding, modification, targeting, degradation)
fig|670.1532.peg.3607	Heat shock protein 10 kDa family chaperone GroES	-5.08822	0.000228128	PROTEIN PROCESSING	Protein Fate (folding, modification, targeting, degradation)
fig|670.1532.peg.104	LSU ribosomal protein L36p @ LSU ribosomal protein L36p, zinc-dependent	-4.85809	0.00331784	PROTEIN PROCESSING	Protein Synthesis
fig|670.1532.peg.106	LSU ribosomal protein L15p (L27Ae)	-4.63919	0.000228128	PROTEIN PROCESSING	Protein Synthesis
fig|670.1532.peg.2763	Peptidyl-tRNA hydrolase ArfB (EC 3.1.1.29)	-4.21961	0.000228128	PROTEIN PROCESSING	Protein Synthesis
fig|670.1532.peg.3409	Peptide chain release factor 2 @ programmed frameshift-containing	-4.14132	0.000228128	PROTEIN PROCESSING	Protein Synthesis
fig|670.1532.peg.3368	Ribosome-associated inhibitor A	-3.88506	0.000228128	PROTEIN PROCESSING	Protein Synthesis
fig|670.1532.peg.613	Chaperone protein DnaK	-3.73246	0.000228128	PROTEIN PROCESSING	Protein Fate (folding, modification, targeting, degradation)
fig|670.1532.peg.120	LSU ribosomal protein L22p (L17e)	-3.60041	0.0118668	PROTEIN PROCESSING	Protein Synthesis
fig|670.1532.peg.232	TldD protein, part of TldE/TldD proteolytic complex	-3.52572	0.000228128	PROTEIN PROCESSING	Protein Fate (folding, modification, targeting, degradation)
fig|670.1532.peg.612	Chaperone protein DnaJ	-3.49933	0.000228128	PROTEIN PROCESSING	Protein Fate (folding, modification, targeting, degradation)
fig|670.1532.peg.746	LSU ribosomal protein L34p	-3.46433	0.022329	PROTEIN PROCESSING	Protein Synthesis
fig|670.1532.peg.518	Cys-tRNA(Pro) deacylase YbaK	-3.35089	0.000228128	PROTEIN PROCESSING	Protein Synthesis
fig|670.1532.peg.125	LSU ribosomal protein L3p (L3e)	-3.00189	0.000228128	PROTEIN PROCESSING	Protein Synthesis
fig|670.1532.peg.1026	tRNA-binding protein YgjH	-2.9779	0.000228128	PROTEIN PROCESSING	Protein Synthesis
fig|670.1532.peg.4034	Threonyl-tRNA synthetase (EC 6.1.1.3)	-2.86411	0.000228128	PROTEIN PROCESSING	Protein Synthesis
fig|670.1532.peg.131	ATP-dependent protease subunit HslV (EC 3.4.25.2)	-2.78553	0.000228128	PROTEIN PROCESSING	Protein Fate (folding, modification, targeting, degradation)
fig|670.1532.peg.3363	Chaperone protein ClpB (ATP-dependent unfoldase)	-2.76752	0.000228128	PROTEIN PROCESSING	Protein Fate (folding, modification, targeting, degradation)
fig|670.1532.peg.4985	LSU ribosomal protein L10p (P0)	-2.75164	0.000228128	PROTEIN PROCESSING	Protein Synthesis
fig|670.1532.peg.5277	Translation elongation factor Tu	-2.70835	0.000228128	PROTEIN PROCESSING	Protein Synthesis
fig|670.1532.peg.3904	Cysteinyl-tRNA synthetase (EC 6.1.1.16)	-2.65728	0.000228128	PROTEIN PROCESSING	Protein Synthesis
fig|670.1532.peg.3579	Ribosome small subunit biogenesis RbfA-release protein RsgA	-2.63425	0.000228128	PROTEIN PROCESSING	Protein Synthesis
fig|670.1532.peg.361	ATP-dependent protease La (EC 3.4.21.53) Type I	-2.5636	0.000228128	PROTEIN PROCESSING	Protein Fate (folding, modification, targeting, degradation)
fig|670.1532.peg.4427	LSU ribosomal protein L28p @ LSU ribosomal protein L28p, zinc-independent	-2.50798	0.0257789	PROTEIN PROCESSING	Protein Synthesis
fig|670.1532.peg.456	Chaperone protein HtpG	-2.41543	0.000228128	PROTEIN PROCESSING	Protein Fate (folding, modification, targeting, degradation)
fig|670.1532.peg.1892	Asparaginyl-tRNA synthetase (EC 6.1.1.22)	-2.41511	0.000228128	PROTEIN PROCESSING	Protein Synthesis
fig|670.1532.peg.119	SSU ribosomal protein S3p (S3e)	-2.36118	0.000228128	PROTEIN PROCESSING	Protein Synthesis
fig|670.1532.peg.622	tmRNA-binding protein SmpB	-2.35164	0.00158938	PROTEIN PROCESSING	Protein Synthesis
fig|670.1532.peg.3594	Translation elongation factor P Lys34--(R)-beta-lysine ligase	-2.33297	0.0111688	PROTEIN PROCESSING	Protein Synthesis
fig|670.1532.peg.132	ATP-dependent hsl protease ATP-binding subunit HslU	-2.28632	0.000228128	PROTEIN PROCESSING	Protein Fate (folding, modification, targeting, degradation)
fig|670.1532.peg.539	Leucyl-tRNA synthetase (EC 6.1.1.4)	-2.27862	0.000228128	PROTEIN PROCESSING	Protein Synthesis
fig|670.1532.peg.2284	Peptidyl-prolyl cis-trans isomerase PpiB (EC 5.2.1.8)	-2.24342	0.000228128	PROTEIN PROCESSING	Protein Fate (folding, modification, targeting, degradation)
fig|670.1532.peg.2428	Probable GTPase related to EngC	-2.19672	0.000228128	PROTEIN PROCESSING	Protein Synthesis
fig|670.1532.peg.3003	Heat shock protein 60 kDa family chaperone GroEL	-2.16902	0.000228128	PROTEIN PROCESSING	Protein Fate (folding, modification, targeting, degradation)
fig|670.1532.peg.790	Peptide deformylase (EC 3.5.1.88)	-2.16379	0.000228128	PROTEIN PROCESSING	Protein Synthesis
fig|670.1532.peg.445	Glutaminyl-tRNA synthetase (EC 6.1.1.18)	-2.09171	0.000228128	PROTEIN PROCESSING	Protein Synthesis
fig|670.1532.peg.4746	Seryl-tRNA synthetase (EC 6.1.1.11)	-2.08228	0.000228128	PROTEIN PROCESSING	Protein Synthesis
fig|670.1532.peg.3606	Heat shock protein 60 kDa family chaperone GroEL	-2.05635	0.000228128	PROTEIN PROCESSING	Protein Fate (folding, modification, targeting, degradation)
fig|670.1532.peg.890	Translation initiation factor 2	-2.04851	0.000228128	PROTEIN PROCESSING	Protein Synthesis
fig|670.1532.peg.4653	Ribosome modulation factor	3.62898	0.000228128	PROTEIN PROCESSING	Protein Synthesis
fig|670.1532.peg.2698	Periplasmic thiol:disulfide interchange protein DsbA	5.05954	0.0012234	PROTEIN PROCESSING	Protein Fate (folding, modification, targeting, degradation)
fig|670.1532.peg.3817	c-di-GMP phosphodiesterase (EC 3.1.4.52)	-2.13579	0.00519019	REGULATION AND CELL SIGNALING	Regulation and Cell signaling
fig|670.1532.peg.5054	23S rRNA (uracil(1939)-C(5))-methyltransferase (EC 2.1.1.190)	-2.0306	0.00735701	REGULATION AND CELL SIGNALING	Regulation and Cell signaling
fig|670.1532.peg.3534	tRNA 5-methylaminomethyl-2-thiouridine synthase subunit TusB	-5.16483	0.000228128	RNA PROCESSING	RNA Processing
fig|670.1532.peg.3969	SSU rRNA pseudouridine(516) synthase (EC 5.4.99.19)	-3.75099	0.000228128	RNA PROCESSING	RNA Processing
fig|670.1532.peg.4811	Carboxy-S-adenosyl-L-methionine synthase	-2.83582	0.000228128	RNA PROCESSING	RNA Processing
fig|670.1532.peg.4898	ATP-dependent RNA helicase RhlB (EC 3.6.4.13)	-2.59475	0.000228128	RNA PROCESSING	RNA Processing
fig|670.1532.peg.235	Ribonuclease G	-2.40992	0.000648257	RNA PROCESSING	RNA Processing
fig|670.1532.peg.376	ATP-dependent RNA helicase VC1407	-2.15788	0.000228128	RNA PROCESSING	RNA Processing
fig|670.1532.peg.4982	DNA-directed RNA polymerase beta' subunit (EC 2.7.7.6)	-2.01292	0.000228128	RNA PROCESSING	RNA Processing
fig|670.1532.peg.575	tRNA 4-thiouridine synthase (EC 2.8.1.4) / Rhodanese-like domain required for thiamine synthesis	2.142	0.000228128	RNA PROCESSING	RNA Processing
fig|670.1532.peg.1889	6-carboxy-5,6,7,8-tetrahydropterin synthase (EC 4.1.2.50)	2.28327	0.0480215	RNA PROCESSING	RNA Processing
fig|670.1532.peg.2595	Aerotolerance protein BatB / Aerotolerance protein BatC	-5.76202	0.000228128	STRESS RESPONSE, DEFENSE, VIRULENCE	Stress Response, Defense and Virulence
fig|670.1532.peg.1999	Suppression of copper sensitivity: putative copper binding protein ScsA	-5.66501	0.000228128	STRESS RESPONSE, DEFENSE, VIRULENCE	Stress Response, Defense and Virulence
fig|670.1532.peg.457	Transcriptional activator ToxR	-4.32735	0.000228128	STRESS RESPONSE, DEFENSE, VIRULENCE	Stress Response, Defense and Virulence
fig|670.1532.peg.4994	FIG001341: Probable Fe(2+)-trafficking protein YggX	-4.23605	0.000228128	STRESS RESPONSE, DEFENSE, VIRULENCE	Stress Response, Defense and Virulence
fig|670.1532.peg.2981	Transcriptional regulatory protein YciT	-4.09668	0.000228128	STRESS RESPONSE, DEFENSE, VIRULENCE	Stress Response, Defense and Virulence
fig|670.1532.peg.2667	Glutathione S-transferase (EC 2.5.1.18)	-3.51938	0.000228128	STRESS RESPONSE, DEFENSE, VIRULENCE	Stress Response, Defense and Virulence
fig|670.1532.peg.5008	Putative pre-16S rRNA nuclease YqgF	-3.50188	0.000228128	STRESS RESPONSE, DEFENSE, VIRULENCE	Stress Response, Defense and Virulence
fig|670.1532.peg.3782	Cytochrome c551 peroxidase (EC 1.11.1.5)	-3.17362	0.000228128	STRESS RESPONSE, DEFENSE, VIRULENCE	Stress Response, Defense and Virulence
fig|670.1532.peg.2868	Glutathione reductase (EC 1.8.1.7)	-3.0689	0.000228128	STRESS RESPONSE, DEFENSE, VIRULENCE	Stress Response, Defense and Virulence
fig|670.1532.peg.2860	Universal stress protein A	-2.75843	0.000228128	STRESS RESPONSE, DEFENSE, VIRULENCE	Stress Response, Defense and Virulence
fig|670.1532.peg.5011	16S rRNA (uracil(1498)-N(3))-methyltransferase (EC 2.1.1.193)	-2.64266	0.000228128	STRESS RESPONSE, DEFENSE, VIRULENCE	Stress Response, Defense and Virulence
fig|670.1532.peg.1514	CoA-disulfide reductase (EC 1.8.1.14)	-2.6188	0.000228128	STRESS RESPONSE, DEFENSE, VIRULENCE	Stress Response, Defense and Virulence
fig|670.1532.peg.3568	Putative inner membrane protein YjeT (clustered with HflC)	-2.61771	0.00705662	STRESS RESPONSE, DEFENSE, VIRULENCE	Stress Response, Defense and Virulence
fig|670.1532.peg.1420	D-alanine--D-alanine ligase (EC 6.3.2.4)	-2.32454	0.000228128	STRESS RESPONSE, DEFENSE, VIRULENCE	Stress Response, Defense and Virulence
fig|670.1532.peg.5010	Glutathione synthetase (EC 6.3.2.3)	-2.25008	0.000228128	STRESS RESPONSE, DEFENSE, VIRULENCE	Stress Response, Defense and Virulence
fig|670.1532.peg.2592	Aerotaxis sensor receptor protein, diguanylate cyclase	2.05761	0.00314957	STRESS RESPONSE, DEFENSE, VIRULENCE	Stress Response, Defense and Virulence
fig|670.1532.peg.3239	Glutaredoxin	2.14553	0.0480215	STRESS RESPONSE, DEFENSE, VIRULENCE	Stress Response, Defense and Virulence
fig|670.1532.peg.4906	Gamma-glutamyltranspeptidase (EC 2.3.2.2) @ Glutathione hydrolase (EC 3.4.19.13)	2.27401	0.000228128	STRESS RESPONSE, DEFENSE, VIRULENCE	Stress Response, Defense and Virulence
fig|670.1532.peg.3784	L-ectoine synthase (EC 4.2.1.108)	2.28404	0.0389171	STRESS RESPONSE, DEFENSE, VIRULENCE	Stress Response, Defense and Virulence
fig|670.1532.peg.3420	Repair of Iron Centers di-iron protein	2.31529	0.000228128	STRESS RESPONSE, DEFENSE, VIRULENCE	Stress Response, Defense and Virulence
fig|670.1532.peg.4316	FIG00657500: hypothetical protein	2.45675	0.000228128	STRESS RESPONSE, DEFENSE, VIRULENCE	Stress Response, Defense and Virulence
fig|670.1532.peg.4317	Aerotolerance protein BatA	2.45675	0.000228128	STRESS RESPONSE, DEFENSE, VIRULENCE	Stress Response, Defense and Virulence
fig|670.1532.peg.4318	Aerotolerance protein BatB / Aerotolerance protein BatC	2.45675	0.000228128	STRESS RESPONSE, DEFENSE, VIRULENCE	Stress Response, Defense and Virulence
fig|670.1532.peg.4319	Aerotolerance protein BatD	2.45675	0.000228128	STRESS RESPONSE, DEFENSE, VIRULENCE	Stress Response, Defense and Virulence
fig|670.1532.peg.4540	High-affinity choline uptake protein BetT	2.58575	0.0214169	STRESS RESPONSE, DEFENSE, VIRULENCE	Stress Response, Defense and Virulence
fig|670.1532.peg.1663	Choline binding ABC transport system permease protein ChoW	2.6938	0.0129545	STRESS RESPONSE, DEFENSE, VIRULENCE	Stress Response, Defense and Virulence
fig|670.1532.peg.2701	Glutathione peroxidase (EC 1.11.1.9)	2.69808	0.025122	STRESS RESPONSE, DEFENSE, VIRULENCE	Stress Response, Defense and Virulence
fig|670.1532.peg.4273	Glutathione S-transferase (EC 2.5.1.18)	2.9188	0.00735701	STRESS RESPONSE, DEFENSE, VIRULENCE	Stress Response, Defense and Virulence
fig|670.1532.peg.1666	Betaine aldehyde dehydrogenase (EC 1.2.1.8)	3.23789	0.0160057	STRESS RESPONSE, DEFENSE, VIRULENCE	Stress Response, Defense and Virulence
fig|670.1532.peg.1655	Cytochrome c551 peroxidase (EC 1.11.1.5)	3.32511	0.000228128	STRESS RESPONSE, DEFENSE, VIRULENCE	Stress Response, Defense and Virulence
fig|670.1532.peg.1902	High-affinity choline uptake protein BetT	3.38611	0.00561078	STRESS RESPONSE, DEFENSE, VIRULENCE	Stress Response, Defense and Virulence
fig|670.1532.peg.1302	Catalase-peroxidase KatG (EC 1.11.1.21)	3.723	0.000228128	STRESS RESPONSE, DEFENSE, VIRULENCE	Stress Response, Defense and Virulence
fig|670.1532.peg.4841	Cold shock protein of CSP family => CspD (naming convention as in E.coli)	3.82459	0.0012234	STRESS RESPONSE, DEFENSE, VIRULENCE	Stress Response, Defense and Virulence
fig|670.1532.peg.3311	Catalase-peroxidase KatG (EC 1.11.1.21)	4.28368	0.000228128	STRESS RESPONSE, DEFENSE, VIRULENCE	Stress Response, Defense and Virulence
fig|670.1532.peg.3614	Superoxide dismutase [Mn] (EC 1.15.1.1)	4.56436	0.000228128	STRESS RESPONSE, DEFENSE, VIRULENCE	Stress Response, Defense and Virulence
fig|670.1532.peg.1665	Choline dehydrogenase (EC 1.1.99.1)	4.70075	0.000440955	STRESS RESPONSE, DEFENSE, VIRULENCE	Stress Response, Defense and Virulence
fig|670.1532.peg.2538	Superoxide dismutase [Cu-Zn] precursor (EC 1.15.1.1)	5.80541	0.000228128	STRESS RESPONSE, DEFENSE, VIRULENCE	Stress Response, Defense and Virulence
fig|670.1532.peg.13	FIG01200986: hypothetical protein	-10.3133	0.000228128
fig|670.1532.peg.4963	Lysine decarboxylase, inducible (EC 4.1.1.18)	-9.97891	0.000228128
fig|670.1532.peg.325	hypothetical protein	-9.34807	0.000228128
fig|670.1532.peg.3174	FIG01201582: hypothetical protein	-9.11412	0.000228128
fig|670.1532.peg.4964	Lysine/cadaverine antiporter membrane protein CadB	-9.00773	0.000228128
fig|670.1532.peg.2758	Tripeptide aminopeptidase (EC 3.4.11.4)	-8.44921	0.000228128
fig|670.1532.peg.3424	Autonomous glycyl radical cofactor	-8.15234	0.000228128
fig|670.1532.peg.3869	hypothetical protein	-7.86539	0.000228128
fig|670.1532.peg.554	FIG01200456: hypothetical protein	-7.69512	0.000228128
fig|670.1532.peg.4915	hypothetical protein	-7.23879	0.000228128
fig|670.1532.peg.2149	RidA/YER057c/UK114 superfamily protein	-7.01829	0.000228128
fig|670.1532.peg.1599	FIG01199942: hypothetical protein	-7.0114	0.000228128
fig|670.1532.peg.284	hypothetical protein	-6.87572	0.000228128
fig|670.1532.peg.2424	FIG01199600: hypothetical protein	-6.55945	0.000228128
fig|670.1532.peg.2051	FIG01269488: protein, clustered with ribosomal protein L32p	-6.52127	0.000228128
fig|670.1532.peg.3543	Cytoplasmic protein, probably associated with glutathione-regulated potassium-efflux	-6.51013	0.000228128
fig|670.1532.peg.5252	hypothetical protein	-6.42265	0.000228128
fig|670.1532.peg.143	Cell division protein ZapB	-6.38665	0.000228128
fig|670.1532.peg.1155	FIG01199732: hypothetical protein	-6.37035	0.000228128
fig|670.1532.peg.1346	PTS system, fructose-specific IIA component (EC 2.7.1.202) / Fructose-specific phosphocarrier protein HPr	-6.25189	0.000228128
fig|670.1532.peg.5165	hypothetical protein	-6.16902	0.000228128
fig|670.1532.peg.278	hypothetical protein	-6.13418	0.000228128
fig|670.1532.peg.279	hypothetical protein	-6.13418	0.000228128
fig|670.1532.peg.178	hypothetical protein	-6.10416	0.000228128
fig|670.1532.peg.3194	FIG01202200: hypothetical protein	-6.09265	0.000228128
fig|670.1532.peg.5254	pirBvp	-6.0908	0.000228128
fig|670.1532.peg.4948	hypothetical protein	-6.07868	0.000228128
fig|670.1532.peg.4943	hypothetical protein	-6.04693	0.000228128
fig|670.1532.peg.2295	FIG018429: hypothetical protein	-6.03243	0.000228128
fig|670.1532.peg.4162	YcfF/hinT protein: a purine nucleoside phosphoramidase	-6.01787	0.000228128
fig|670.1532.peg.1478	FIG01201821: hypothetical protein	-6.00275	0.000228128
fig|670.1532.peg.1097	Uncharacterized protein YqcC	-5.94862	0.000228128
fig|670.1532.peg.2663	FIG116849: hypothetical protein	-5.91009	0.000228128
fig|670.1532.peg.2664	FIG131328: Predicted ATP-dependent endonuclease of the OLD family	-5.91009	0.000228128
fig|670.1532.peg.1345	1-phosphofructokinase (EC 2.7.1.56)	-5.87231	0.000228128
fig|670.1532.peg.2777	FIG01199650: hypothetical protein	-5.8662	0.000228128
fig|670.1532.peg.3209	hypothetical protein	-5.85096	0.000228128
fig|670.1532.peg.3337	FIG01200492: hypothetical protein	-5.74426	0.000228128
fig|670.1532.peg.282	hypothetical protein	-5.69471	0.000228128
fig|670.1532.peg.3523	hypothetical protein	-5.64096	0.000228128
fig|670.1532.peg.2725	FIG01200784: hypothetical protein	-5.5838	0.000228128
fig|670.1532.peg.4369	Mobile element protein	-5.535	0.000228128
fig|670.1532.peg.2020	Integration host factor beta subunit	-5.46874	0.000228128
fig|670.1532.peg.4529	FIG01199598: hypothetical protein	-5.43709	0.000228128
fig|670.1532.peg.4872	hypothetical protein	-5.41785	0.000228128
fig|670.1532.peg.447	hypothetical protein	-5.40012	0.000228128
fig|670.1532.peg.276	hypothetical protein	-5.38965	0.000228128
fig|670.1532.peg.3860	hypothetical protein	-5.37451	0.000228128
fig|670.1532.peg.3861	hypothetical protein	-5.37451	0.000228128
fig|670.1532.peg.3008	Gfa-like protein	-5.36874	0.000228128
fig|670.1532.peg.1082	Uncharacterized protein BT_4646	-5.36142	0.0309741
fig|670.1532.peg.1083	UPF0253 protein YaeP	-5.36142	0.0309741
fig|670.1532.peg.747	Ribonuclease P protein component (EC 3.1.26.5)	-5.35434	0.000228128
fig|670.1532.peg.4976	Hypothetical protein VC0266 (sugar utilization related?)	-5.34238	0.000228128
fig|670.1532.peg.5157	hypothetical protein	-5.34011	0.000228128
fig|670.1532.peg.323	hypothetical protein	-5.27855	0.000228128
fig|670.1532.peg.324	hypothetical protein	-5.27855	0.000228128
fig|670.1532.peg.5168	hypothetical protein	-5.21744	0.000228128
fig|670.1532.peg.2336	RNA-binding protein	-5.20731	0.000228128
fig|670.1532.peg.2740	Protein translocase subunit SecD	-5.15102	0.000228128
fig|670.1532.peg.659	hypothetical protein	-5.12308	0.000228128
fig|670.1532.peg.4886	hypothetical protein	-5.11775	0.000228128
fig|670.1532.peg.2987	PTS system, fructose-specific IIC component / PTS system, fructose-specific IIB component (EC 2.7.1.202)	-5.07551	0.000228128
fig|670.1532.peg.2274	Sodium/glutamate symporter	-5.0406	0.000228128
fig|670.1532.peg.5293	hypothetical protein	-5.0148	0.000228128
fig|670.1532.peg.4931	hypothetical protein	-5.01477	0.000228128
fig|670.1532.peg.543	23S rRNA (pseudouridine(1915)-N(3))-methyltransferase (EC 2.1.1.177)	-4.97659	0.000228128
fig|670.1532.peg.569	Flap endonuclease Xni	-4.96986	0.000228128
fig|670.1532.peg.4289	Copper resistance transcriptional regulator CueR (MerR family)	-4.96431	0.000228128
fig|670.1532.peg.2199	hypothetical protein	-4.94975	0.000228128
fig|670.1532.peg.5141	FIG01199674: hypothetical protein	-4.9221	0.000228128
fig|670.1532.peg.3038	Di-tripeptide/cation symporter	-4.90457	0.000228128
fig|670.1532.peg.4938	hypothetical protein	-4.88901	0.000228128
fig|670.1532.peg.4644	hypothetical protein	-4.8823	0.000228128
fig|670.1532.peg.5197	hypothetical protein	-4.8708	0.000228128
fig|670.1532.peg.2955	Transcriptional regulator, LysR family	-4.84666	0.000228128
fig|670.1532.peg.247	hypothetical protein	-4.82475	0.0287042
fig|670.1532.peg.1064	23S rRNA (guanine(1835)-N(2))-methyltransferase (EC 2.1.1.174)	-4.81402	0.000228128
fig|670.1532.peg.453	Di-tripeptide/cation symporter	-4.79061	0.000228128
fig|670.1532.peg.2376	Alkyl hydroperoxide reductase protein C (EC 1.11.1.15)	-4.7739	0.000228128
fig|670.1532.peg.1661	Oxygen-insensitive NAD(P)H nitroreductase (EC 1.-.-.-) / Dihydropteridine reductase (EC 1.5.1.34)	-4.77293	0.000228128
fig|670.1532.peg.637	hypothetical protein	-4.71292	0.00158938
fig|670.1532.peg.2711	Uncharacterized ABC1 family protein Rsph17029_4038	-4.68367	0.000228128
fig|670.1532.peg.1344	PTS system, fructose-specific IIB component (EC 2.7.1.202) / PTS system, fructose-specific IIB component (EC 2.7.1.202) / PTS system, fructose-specific IIC component	-4.63266	0.000228128
fig|670.1532.peg.4103	Uncharacterized peptidase YqjE	-4.60818	0.000846634
fig|670.1532.peg.248	MSHA biogenesis protein MshF	-4.60238	0.000228128
fig|670.1532.peg.4020	FIG01201011: hypothetical protein	-4.55386	0.000228128
fig|670.1532.peg.3201	DNA protection during starvation protein	-4.55386	0.000228128
fig|670.1532.peg.305	hypothetical protein	-4.52815	0.000228128
fig|670.1532.peg.306	hypothetical protein	-4.52815	0.000228128
fig|670.1532.peg.2146	UPF0153 protein YeiW	-4.52367	0.000228128
fig|670.1532.peg.1259	protein pndA	-4.51456	0.000228128
fig|670.1532.peg.2992	putative alpha-1,2-mannosidase	-4.51282	0.00428191
fig|670.1532.peg.1966	YciL protein	-4.45623	0.000228128
fig|670.1532.peg.1143	FIG028274: hypothetical protein	-4.4291	0.000228128
fig|670.1532.peg.2739	hypothetical protein	-4.39645	0.000228128
fig|670.1532.peg.4021	Probable lipoprotein YiaD	-4.39584	0.000228128
fig|670.1532.peg.1623	FIG01199791: hypothetical protein	-4.35875	0.000228128
fig|670.1532.peg.2367	Methyl-accepting chemotaxis protein	-4.35766	0.000228128
fig|670.1532.peg.1863	hypothetical protein	-4.34617	0.000228128
fig|670.1532.peg.1303	hypothetical protein	-4.34247	0.000228128
fig|670.1532.peg.1598	HPT domain containing protein	-4.31811	0.000228128
fig|670.1532.peg.5195	hypothetical protein	-4.31316	0.000228128
fig|670.1532.peg.5290	hypothetical protein	-4.30569	0.000228128
fig|670.1532.peg.5291	hypothetical protein	-4.30569	0.000228128
fig|670.1532.peg.1316	FIG01201851: hypothetical protein	-4.296	0.000228128
fig|670.1532.peg.3381	FIG01201294: hypothetical protein	-4.29212	0.000228128
fig|670.1532.peg.1389	hypothetical protein	-4.29062	0.0341328
fig|670.1532.peg.1315	hypothetical protein	-4.25754	0.000228128
fig|670.1532.peg.148	hypothetical protein	-4.24568	0.000228128
fig|670.1532.peg.245	MSHA pilin protein MshA	-4.23765	0.000228128
fig|670.1532.peg.2991	Alpha-1,2-mannosidase family protein	-4.21442	0.000228128
fig|670.1532.peg.3549	UPF0270 protein YheU	-4.20686	0.00619379
fig|670.1532.peg.34	Probable transcriptional activator for leuABCD operon	-4.20019	0.000228128
fig|670.1532.peg.3888	hypothetical protein	-4.19403	0.000228128
fig|670.1532.peg.4535	Ferredoxin-type protein NapF (periplasmic nitrate reductase)	-4.17973	0.000228128
fig|670.1532.peg.5272	Predicted acyltransferase	-4.16433	0.000228128
fig|670.1532.peg.905	Ribosomal-protein-S18p-alanine acetyltransferase (EC 2.3.1.128)	-4.1407	0.000228128
fig|670.1532.peg.3169	Transcriptional regulator, IclR family	-4.1282	0.00546646
fig|670.1532.peg.2627	PTS system, mannose-specific IIA component (EC 2.7.1.191) / PTS system, mannose-specific IIB component (EC 2.7.1.191) / PTS system, mannose-specific IIC component	-4.10287	0.000228128
fig|670.1532.peg.2632	2-hydroxy-3-oxopropionate reductase (EC 1.1.1.60)	-4.10248	0.000228128
fig|670.1532.peg.173	hypothetical protein	-4.09846	0.000228128
fig|670.1532.peg.4882	Replication protein	-4.09546	0.000228128
fig|670.1532.peg.4441	transferase hexapeptide repeat	-4.08251	0.000846634
fig|670.1532.peg.4442	MaoC-like dehydratase	-4.08251	0.000846634
fig|670.1532.peg.478	Phosphotransferase system, phosphocarrier protein HPr	-4.08115	0.000228128
fig|670.1532.peg.2624	Pseudouridine-5' phosphatase (EC 3.1.3.-)	-4.07077	0.000228128
fig|670.1532.peg.2	hypothetical protein	-4.06916	0.000228128
fig|670.1532.peg.4971	Peptidyl-prolyl cis-trans isomerase (EC 5.2.1.8)	-4.06454	0.000228128
fig|670.1532.peg.5059	Cell division protein DivIC (FtsB), stabilizes FtsL against RasP cleavage	-4.06045	0.000228128
fig|670.1532.peg.5091	hypothetical protein	-4.06017	0.000228128
fig|670.1532.peg.3047	Virulence factor VirK	-4.05282	0.000228128
fig|670.1532.peg.3098	FIG01199808: hypothetical protein	-4.04696	0.000228128
fig|670.1532.peg.4912	FIG01199646: hypothetical protein	-4.04616	0.000228128
fig|670.1532.peg.439	SeqA protein, negative modulator of initiation of replication	-4.03513	0.000228128
fig|670.1532.peg.801	FIG01199611: hypothetical protein	-4.03276	0.000228128
fig|670.1532.peg.1837	hypothetical protein	-4.01792	0.000228128
fig|670.1532.peg.3039	hypothetical protein	-4.00857	0.000228128
fig|670.1532.peg.4108	Potential queD like	-4.00215	0.000228128
fig|670.1532.peg.16	FIG01204073: hypothetical protein	-3.99402	0.000228128
fig|670.1532.peg.2375	Alkyl hydroperoxide reductase protein F	-3.9798	0.00995326
fig|670.1532.peg.2881	DNA-directed RNA polymerase specialized sigma subunit	-3.96846	0.000228128
fig|670.1532.peg.4978	hypothetical protein	-3.96779	0.000228128
fig|670.1532.peg.3180	Uncharacterized protein YpeB	-3.95767	0.0392852
fig|670.1532.peg.1909	FIG01199550: hypothetical protein	-3.95121	0.000228128
fig|670.1532.peg.5246	hypothetical protein	-3.94171	0.000228128
fig|670.1532.peg.5247	hypothetical protein	-3.94171	0.000228128
fig|670.1532.peg.1343	Membrane protein	-3.92971	0.000228128
fig|670.1532.peg.2726	Protein of unknown function YceH	-3.92483	0.000228128
fig|670.1532.peg.2727	UPF0213 protein YhbQ	-3.92483	0.000228128
fig|670.1532.peg.2630	PTS system, IIB component	-3.89764	0.000228128
fig|670.1532.peg.1881	hypothetical protein	-3.89653	0.000228128
fig|670.1532.peg.5103	hypothetical protein	-3.88704	0.000228128
fig|670.1532.peg.3518	hypothetical protein	-3.86972	0.0483732
fig|670.1532.peg.3190	Cobalt-zinc-cadmium resistance protein	-3.85853	0.000228128
fig|670.1532.peg.1817	FIG01202460: hypothetical protein	-3.83303	0.000228128
fig|670.1532.peg.5	hypothetical protein	-3.81443	0.000228128
fig|670.1532.peg.4649	FIG01200178: hypothetical protein	-3.79456	0.000228128
fig|670.1532.peg.597	ABC-type multidrug transport system, ATPase and permease component	-3.78452	0.000228128
fig|670.1532.peg.1511	Putative transmembrane protein	-3.77179	0.000228128
fig|670.1532.peg.4459	Capsular polysaccharide biosynthesis protein	-3.77008	0.000228128
fig|670.1532.peg.4460	Capsular polysaccharide biosynthesis protein	-3.77008	0.000228128
fig|670.1532.peg.4461	Nucleoside-diphosphate-sugar pyrophosphorylase involved in lipopolysaccharide biosynthesis/translation initiation factor 2B, gamma/epsilon subunits (eIF-2Bgamma/eIF-2Bepsilon)	-3.77008	0.000228128
fig|670.1532.peg.4462	hypothetical protein	-3.77008	0.000228128
fig|670.1532.peg.4463	hypothetical protein	-3.77008	0.000228128
fig|670.1532.peg.4464	hypothetical protein	-3.77008	0.000228128
fig|670.1532.peg.4465	capsular polysaccharide biosynthesis protein	-3.77008	0.000228128
fig|670.1532.peg.5261	hypothetical protein	-3.76466	0.000228128
fig|670.1532.peg.2493	GTPases - Sulfate adenylate transferase subunit 1	-3.73252	0.000228128
fig|670.1532.peg.1878	hypothetical protein	-3.728	0.000228128
fig|670.1532.peg.2347	Transcriptional regulator, AraC family	-3.72709	0.000228128
fig|670.1532.peg.186	Serine/threonine protein kinase PrkC, regulator of stationary phase	-3.70919	0.000228128
fig|670.1532.peg.3862	hypothetical protein	-3.70826	0.000228128
fig|670.1532.peg.4892	NAD(P)H-flavin reductase (EC 1.5.1.41) (EC 1.16.1.3)	-3.70699	0.000228128
fig|670.1532.peg.4874	hypothetical protein	-3.70465	0.00428191
fig|670.1532.peg.4127	Sodium-dependent anion transporter family	-3.70121	0.000228128
fig|670.1532.peg.1797	hypothetical protein	-3.70086	0.000228128
fig|670.1532.peg.3029	LfgM	-3.69643	0.000228128
fig|670.1532.peg.1471	FIG01203403: hypothetical protein	-3.69303	0.000228128
fig|670.1532.peg.1472	hypothetical protein	-3.69303	0.000228128
fig|670.1532.peg.555	Trehalose-6-phosphate hydrolase (EC 3.2.1.93)	-3.69107	0.000228128
fig|670.1532.peg.2986	Phosphotransferase system mannitol/fructose-specific IIA domain	-3.68577	0.000228128
fig|670.1532.peg.4623	hypothetical protein	-3.68567	0.000228128
fig|670.1532.peg.2996	Transcriptional regulator, AcrR family	-3.68124	0.000228128
fig|670.1532.peg.3566	Sodium-type flagellar protein MotX	-3.67691	0.000228128
fig|670.1532.peg.3896	hypothetical protein	-3.65829	0.0113138
fig|670.1532.peg.1883	hypothetical protein	-3.65234	0.000228128
fig|670.1532.peg.5285	hypothetical protein	-3.65106	0.000228128
fig|670.1532.peg.1727	hypothetical protein	-3.64559	0.000228128
fig|670.1532.peg.5093	hypothetical protein	-3.64344	0.0401527
fig|670.1532.peg.3053	Acetyltransferase, GNAT family	-3.64248	0.000228128
fig|670.1532.peg.3497	Inorganic triphosphatase (EC 3.6.1.25)	-3.63828	0.000228128
fig|670.1532.peg.3287	hypothetical protein	-3.63236	0.00349326
fig|670.1532.peg.336	hypothetical protein	-3.62747	0.000228128
fig|670.1532.peg.1441	FIG01202262: hypothetical protein	-3.61834	0.000228128
fig|670.1532.peg.1270	Transcriptional regulator, LysR family	-3.60572	0.000228128
fig|670.1532.peg.3305	FIG01203115: hypothetical protein	-3.60504	0.000228128
fig|670.1532.peg.5162	hypothetical protein	-3.60376	0.0053419
fig|670.1532.peg.2487	Fructose-6-phosphate aldolase	-3.59378	0.000228128
fig|670.1532.peg.3233	FIG006238: AzlC family protein	-3.58915	0.000228128
fig|670.1532.peg.3234	FIG023406: hypothetical protein	-3.58915	0.000228128
fig|670.1532.peg.1512	Transcriptional regulator, ArsR family	-3.58728	0.000228128
fig|670.1532.peg.1451	S-adenosylhomocysteine hydrolase	-3.57656	0.000228128
fig|670.1532.peg.4354	Transposase InsN for insertion sequence element IS911	-3.55325	0.0345675
fig|670.1532.peg.4467	hypothetical protein	-3.53929	0.000228128
fig|670.1532.peg.161	Metallo-beta-lactamase family protein, RNA-specific	-3.53917	0.000228128
fig|670.1532.peg.2532	hypothetical protein	-3.52654	0.000228128
fig|670.1532.peg.2133	Aldose 1-epimerase family protein YeaD	-3.51733	0.000228128
fig|670.1532.peg.599	DNA-directed RNA polymerase, beta' subunit/160 kD subunit	-3.50923	0.000228128
fig|670.1532.peg.2759	dCMP deaminase (EC 3.5.4.12)	-3.50631	0.000228128
fig|670.1532.peg.1758	hypothetical protein	-3.48295	0.000228128
fig|670.1532.peg.4797	hypothetical protein	-3.46995	0.000228128
fig|670.1532.peg.4923	Fluoride ion transporter CrcB	-3.41932	0.000228128
fig|670.1532.peg.638	DNA integration/recombination/inversion protein	-3.40253	0.000228128
fig|670.1532.peg.1744	hypothetical protein	-3.39765	0.000228128
fig|670.1532.peg.1260	hypothetical protein	-3.39717	0.000228128
fig|670.1532.peg.1023	hypothetical protein	-3.38835	0.00805308
fig|670.1532.peg.3435	[4Fe-4S]-AdoMet protein YhcC	-3.3839	0.000228128
fig|670.1532.peg.3664	Protein tyrosine phosphatase (EC 3.1.3.48)	-3.37672	0.000228128
fig|670.1532.peg.2490	Transcriptional regulator, AcrR family	-3.37651	0.000228128
fig|670.1532.peg.4474	Glycosyltransferase	-3.37479	0.000228128
fig|670.1532.peg.1079	Methyl-accepting chemotaxis protein	-3.37089	0.000228128
fig|670.1532.peg.2360	Mannonate dehydratase (EC 4.2.1.8)	-3.36868	0.000228128
fig|670.1532.peg.1258	hypothetical protein	-3.36247	0.0341328
fig|670.1532.peg.3749	hypothetical protein	-3.35837	0.0286235
fig|670.1532.peg.3338	FIG01201044: hypothetical protein	-3.35695	0.0199153
fig|670.1532.peg.3968	ATP-dependent RNA helicase YejH	-3.35362	0.000228128
fig|670.1532.peg.9	hypothetical protein	-3.35317	0.00428191
fig|670.1532.peg.5096	hypothetical protein	-3.3515	0.000228128
fig|670.1532.peg.5097	hypothetical protein	-3.3515	0.000228128
fig|670.1532.peg.5098	hypothetical protein	-3.3515	0.000228128
fig|670.1532.peg.3695	conserved hypothetical protein [Pyrococcus horikoshii] COG2102: Predicted ATPases of PP-loop superfamily IPR002761: Domain of unknown function DUF71: B12 cluster	-3.35016	0.000228128
fig|670.1532.peg.1781	hypothetical protein	-3.33128	0.000228128
fig|670.1532.peg.3988	Iron-containing alcohol dehydrogenase (EC 1.1.1.1)	-3.32978	0.00158938
fig|670.1532.peg.1239	hypothetical protein	-3.32943	0.000228128
fig|670.1532.peg.1240	hypothetical protein	-3.32943	0.000228128
fig|670.1532.peg.1241	hypothetical protein	-3.32943	0.000228128
fig|670.1532.peg.907	Ynd	-3.32325	0.000228128
fig|670.1532.peg.1765	Gfa-like protein	-3.32157	0.000228128
fig|670.1532.peg.3804	FIG01199787: hypothetical protein	-3.31892	0.00633187
fig|670.1532.peg.4626	S-adenosylhomocysteine hydrolase	-3.31508	0.000228128
fig|670.1532.peg.2056	Low molecular weight protein tyrosine phosphatase (EC 3.1.3.48)	-3.30167	0.000228128
fig|670.1532.peg.4239	2-hydroxychromene-2-carboxylate isomerase/DsbA-like thioredoxin domain	-3.29439	0.000228128
fig|670.1532.peg.2454	Putative polysaccharide export protein YccZ precursor	-3.29399	0.000228128
fig|670.1532.peg.3617	Aspartate ammonia-lyase (EC 4.3.1.1)	-3.29178	0.000228128
fig|670.1532.peg.3654	Sensory box/GGDEF family protein	-3.28907	0.000228128
fig|670.1532.peg.3618	Anaerobic C4-dicarboxylate transporter DcuA	-3.27822	0.000228128
fig|670.1532.peg.2967	Putative outer membrane protein	-3.27737	0.000228128
fig|670.1532.peg.3082	Acetyltransferase	-3.2705	0.0154964
fig|670.1532.peg.776	Probable acyltransferase YihG	-3.26245	0.00331784
fig|670.1532.peg.4288	Ferric vibriobactin, enterobactin transport system, ATP-binding protein (TC 3.A.1.14.6)	-3.26215	0.000228128
fig|670.1532.peg.4430	Formamidopyrimidine-DNA glycosylase (EC 3.2.2.23)	-3.25716	0.00859523
fig|670.1532.peg.3147	L,D-transpeptidase	-3.25136	0.000228128
fig|670.1532.peg.1217	UPF0115 protein YfcN	-3.25093	0.000228128
fig|670.1532.peg.297	ParA-like protein	-3.24962	0.000228128
fig|670.1532.peg.298	hypothetical protein	-3.24962	0.000228128
fig|670.1532.peg.3403	FIG01199991: hypothetical protein	-3.22038	0.000228128
fig|670.1532.peg.3864	hypothetical protein	-3.21853	0.000228128
fig|670.1532.peg.3301	Transcriptional regulator, ArsR family	-3.21481	0.000228128
fig|670.1532.peg.4878	hypothetical protein	-3.19412	0.000228128
fig|670.1532.peg.4879	hypothetical protein	-3.19412	0.000228128
fig|670.1532.peg.3251	FIG01200849: hypothetical protein	-3.19045	0.000228128
fig|670.1532.peg.5077	Transposase InsO for insertion sequence element IS911	-3.17911	0.00690819
fig|670.1532.peg.4165	Lipoprotein YcfM, part of a salvage pathway of unknown substrate	-3.17742	0.000228128
fig|670.1532.peg.4160	FIG01199829: hypothetical protein	-3.1768	0.000228128
fig|670.1532.peg.1576	NAD/NADP transhydrogenase beta subunit	-3.17312	0.000228128
fig|670.1532.peg.2063	Transcriptional regulator for fatty acid degradation FadR, GntR family	-3.14562	0.000846634
fig|670.1532.peg.1527	Thioredoxin 2	-3.1409	0.0090198
fig|670.1532.peg.2629	Putative PTS system, nitrogen regulatory IIA component	-3.13586	0.000228128
fig|670.1532.peg.27	Transcriptional regulator of glmS gene, DeoR family	-3.1344	0.000228128
fig|670.1532.peg.625	hypothetical protein	-3.1159	0.00690819
fig|670.1532.peg.1362	Iron-containing alcohol dehydrogenase	-3.11325	0.000228128
fig|670.1532.peg.4444	hypothetical protein	-3.10632	0.000228128
fig|670.1532.peg.2943	FIG01201369: hypothetical protein	-3.10453	0.000228128
fig|670.1532.peg.4771	hypothetical protein	-3.10313	0.000228128
fig|670.1532.peg.4993	Membrane-bound lytic murein transglycosylase C (EC 3.2.1.n1)	-3.10263	0.000440955
fig|670.1532.peg.1384	Transcriptional regulator, LysR family	-3.10151	0.000228128
fig|670.1532.peg.1748	hypothetical protein	-3.0974	0.000228128
fig|670.1532.peg.1724	FIG01200791: hypothetical protein	-3.0958	0.000228128
fig|670.1532.peg.5092	Probable transcriptional regulator	-3.09194	0.000228128
fig|670.1532.peg.2893	Transcriptional regulator, AcrR family	-3.09065	0.000228128
fig|670.1532.peg.2494	hypothetical protein	-3.08778	0.0111688
fig|670.1532.peg.1753	hypothetical protein	-3.0814	0.000228128
fig|670.1532.peg.2218	Transcriptional regulator, AsnC family	-3.08123	0.000228128
fig|670.1532.peg.2805	hypothetical protein	-3.07618	0.000228128
fig|670.1532.peg.2806	hypothetical protein	-3.07618	0.000228128
fig|670.1532.peg.2807	hypothetical protein	-3.07618	0.000228128
fig|670.1532.peg.2808	hypothetical protein	-3.07618	0.000228128
fig|670.1532.peg.3436	Glutamate synthase [NADPH] large chain (EC 1.4.1.13)	-3.05781	0.000228128
fig|670.1532.peg.3437	Glutamate synthase [NADPH] small chain (EC 1.4.1.13)	-3.05781	0.000228128
fig|670.1532.peg.2985	Transcriptional regulator, LysR family	-3.04732	0.000440955
fig|670.1532.peg.4120	SAM-dependent methyltransferase	-3.0397	0.000228128
fig|670.1532.peg.4693	T1SS secreted agglutinin (RTX)	-3.03832	0.000228128
fig|670.1532.peg.3171	MSHA biogenesis protein MshQ	-3.03416	0.0204617
fig|670.1532.peg.1818	hypothetical protein	-3.03235	0.000228128
fig|670.1532.peg.2870	Xanthosine phosphorylase (EC 2.4.2.1)	-3.03129	0.000228128
fig|670.1532.peg.4968	FIG01205839: hypothetical protein	-3.028	0.0126204
fig|670.1532.peg.630	FIG01202923: hypothetical protein	-3.02117	0.000228128
fig|670.1532.peg.92	cAMP-binding proteins - catabolite gene activator and regulatory subunit of cAMP-dependent protein kinases	-3.01754	0.00546646
fig|670.1532.peg.1284	hypothetical protein	-3.01608	0.00519019
fig|670.1532.peg.3317	Melibiose operon regulatory protein MelR, AraC family	-3.01159	0.0195297
fig|670.1532.peg.898	Uncharacterized peptidase U32 family member YhbV	-3.00625	0.00690819
fig|670.1532.peg.680	Nucleoside diphosphate kinase (EC 2.7.4.6)	-2.98598	0.00519019
fig|670.1532.peg.4775	hypothetical protein	-2.98385	0.000228128
fig|670.1532.peg.2486	ATPase involved in DNA repair	-2.98369	0.000228128
fig|670.1532.peg.2637	RNA-binding domain protein	-2.97817	0.0477095
fig|670.1532.peg.2019	Membrane protein	-2.96742	0.00491472
fig|670.1532.peg.3698	T1SS secreted agglutinin (RTX)	-2.96584	0.000228128
fig|670.1532.peg.4952	hypothetical protein	-2.95793	0.000228128
fig|670.1532.peg.4204	LacI-family transcriptional regulator	-2.9464	0.0357948
fig|670.1532.peg.4022	FIG01199672: hypothetical protein	-2.94397	0.000228128
fig|670.1532.peg.263	Lipid A core-O-antigen ligase	-2.93115	0.000228128
fig|670.1532.peg.3826	Transcriptional regulator, MarR family	-2.92982	0.000228128
fig|670.1532.peg.2585	Hypothetical protein in cluster with HutR, VCA0066 homolog	-2.92385	0.00619379
fig|670.1532.peg.3517	hypothetical protein	-2.91157	0.000228128
fig|670.1532.peg.3919	Manganese-dependent inorganic pyrophosphatase (EC 3.6.1.1)	-2.90592	0.000228128
fig|670.1532.peg.5184	hypothetical protein	-2.89996	0.000228128
fig|670.1532.peg.327	hypothetical protein	-2.89774	0.000228128
fig|670.1532.peg.326	hypothetical protein	-2.89389	0.000228128
fig|670.1532.peg.2795	hypothetical protein	-2.89234	0.0334767
fig|670.1532.peg.4573	FIG01202850: hypothetical protein	-2.88251	0.000228128
fig|670.1532.peg.4053	Inner membrane protein YohK	-2.87944	0.000228128
fig|670.1532.peg.1723	Uncharacterized hydrolase DSY2054	-2.8791	0.000228128
fig|670.1532.peg.1731	hypothetical protein	-2.87025	0.000228128
fig|670.1532.peg.3346	UPF0057 membrane protein YqaE	-2.86368	0.0117311
fig|670.1532.peg.2793	GMP reductase (EC 1.7.1.7)	-2.85511	0.000228128
fig|670.1532.peg.560	Methionine ABC transporter ATP-binding protein	-2.84932	0.000228128
fig|670.1532.peg.561	Methionine ABC transporter permease protein	-2.84932	0.000228128
fig|670.1532.peg.3662	Arsenical resistance operon repressor	-2.84507	0.000228128
fig|670.1532.peg.1314	hypothetical protein	-2.84502	0.000228128
fig|670.1532.peg.896	Transcriptional regulator, MarR family	-2.84339	0.000228128
fig|670.1532.peg.1830	hypothetical protein	-2.84297	0.000228128
fig|670.1532.peg.1767	hypothetical protein	-2.8302	0.000228128
fig|670.1532.peg.2137	hypothetical protein	-2.82499	0.000228128
fig|670.1532.peg.4520	hypothetical protein	-2.8107	0.00859523
fig|670.1532.peg.448	N-acetylglucosamine-6-phosphate deacetylase (EC 3.5.1.25)	-2.80867	0.000228128
fig|670.1532.peg.2723	UPF0265 protein YeeX	-2.80762	0.000228128
fig|670.1532.peg.1648	FIG01200477: hypothetical protein	-2.80321	0.000228128
fig|670.1532.peg.4072	Transcriptional regulator, LysR family	-2.8021	0.0028151
fig|670.1532.peg.1232	hypothetical protein	-2.79289	0.000228128
fig|670.1532.peg.4234	N-ethylmaleimide reductase	-2.78922	0.000440955
fig|670.1532.peg.4223	Mlr8165 protein	-2.78675	0.000228128
fig|670.1532.peg.1517	Sulfur carrier protein FdhD	-2.78399	0.00103903
fig|670.1532.peg.2728	Autoinducer 2-binding periplasmic protein LuxP precursor	-2.78248	0.000228128
fig|670.1532.peg.2729	Autoinducer 2 sensor kinase/phosphatase LuxQ (EC 2.7.3.-) (EC 3.1.3.-)	-2.78248	0.000228128
fig|670.1532.peg.1911	Hypothetical metal-binding enzyme, YcbL homolog	-2.78206	0.000228128
fig|670.1532.peg.1333	hypothetical protein	-2.77003	0.000228128
fig|670.1532.peg.3396	hypothetical protein	-2.75773	0.00212129
fig|670.1532.peg.4504	hypothetical protein	-2.7547	0.000228128
fig|670.1532.peg.246	MSHA pilin protein MshA	-2.75393	0.000228128
fig|670.1532.peg.4024	Uncharacterized protein YdiJ	-2.74728	0.00519019
fig|670.1532.peg.4758	Chromosome segregation ATPase	-2.74716	0.000228128
fig|670.1532.peg.1140	Trp repressor-binding protein	-2.74574	0.000228128
fig|670.1532.peg.4446	hypothetical protein	-2.74536	0.000228128
fig|670.1532.peg.1740	hypothetical protein	-2.74446	0.000228128
fig|670.1532.peg.921	Type III restriction-modification system methylation subunit (EC 2.1.1.72)	-2.74431	0.000228128
fig|670.1532.peg.185	Protein serine/threonine phosphatase PrpC, regulation of stationary phase	-2.74012	0.000228128
fig|670.1532.peg.1248	hypothetical protein	-2.73836	0.000228128
fig|670.1532.peg.3078	hypothetical protein	-2.7332	0.00633187
fig|670.1532.peg.3031	Membrane-bound lytic murein transglycosylase D	-2.73269	0.000228128
fig|670.1532.peg.2414	Maltoporin (maltose/maltodextrin high-affinity receptor, phage lambda receptor protein)	-2.73158	0.000228128
fig|670.1532.peg.2066	Protein of unknown function VC1106	-2.72355	0.000228128
fig|670.1532.peg.4422	Transcriptional regulator SlmA, TetR family	-2.72316	0.0226849
fig|670.1532.peg.901	Uncharacterized protein YhbT	-2.72311	0.0028151
fig|670.1532.peg.902	Uncharacterized N-acetyltransferase YhbS	-2.72311	0.0028151
fig|670.1532.peg.2882	hypothetical protein	-2.72048	0.0127353
fig|670.1532.peg.4834	FIG106692: Outer membrane lipoprotein	-2.71521	0.000228128
fig|670.1532.peg.2890	2-haloalkanoic acid dehalogenase (EC 3.8.1.2)	-2.7141	0.000228128
fig|670.1532.peg.3489	Uncharacterized protein YqiB	-2.71164	0.00103903
fig|670.1532.peg.1980	Transcriptional regulator, LysR family	-2.70552	0.000228128
fig|670.1532.peg.5033	FIG001590: Putative conserved exported protein precursor	-2.70477	0.0200045
fig|670.1532.peg.2446	COGs COG3339	-2.70219	0.000228128
fig|670.1532.peg.606	FIG01200914: hypothetical protein	-2.70194	0.00859523
fig|670.1532.peg.1935	Ubiquitin-protein ligase	-2.69592	0.000228128
fig|670.1532.peg.5198	hypothetical protein	-2.69182	0.038732
fig|670.1532.peg.4195	hypothetical protein	-2.68798	0.00444206
fig|670.1532.peg.1510	Predicted transporter component	-2.68765	0.000228128
fig|670.1532.peg.3986	Putative transport protein YbjL	-2.68467	0.000228128
fig|670.1532.peg.1859	Acetyltransferase	-2.68315	0.000228128
fig|670.1532.peg.199	Arginine deiminase (EC 3.5.3.6)	-2.6822	0.00663456
fig|670.1532.peg.1777	hypothetical protein	-2.6774	0.000228128
fig|670.1532.peg.3562	23S rRNA (guanosine(2251)-2'-O)-methyltransferase (EC 2.1.1.185)	-2.67148	0.000228128
fig|670.1532.peg.329	hypothetical protein	-2.67112	0.0146786
fig|670.1532.peg.922	Type III restriction-modification enzyme helicase subunit	-2.6696	0.000228128
fig|670.1532.peg.3030	LfgN	-2.6589	0.000228128
fig|670.1532.peg.4744	hypothetical protein	-2.64321	0.000228128
fig|670.1532.peg.3844	hypothetical protein	-2.64039	0.000228128
fig|670.1532.peg.479	Phosphoenolpyruvate-protein phosphotransferase of PTS system (EC 2.7.3.9)	-2.63846	0.000228128
fig|670.1532.peg.3699	Type I secretion system, outer membrane component LapE	-2.6364	0.000228128
fig|670.1532.peg.4764	RND efflux system, membrane fusion protein	-2.63634	0.0435389
fig|670.1532.peg.2883	hypothetical protein	-2.63371	0.0341328
fig|670.1532.peg.3131	FIG01201575: hypothetical protein	-2.63044	0.0024675
fig|670.1532.peg.3132	hypothetical protein	-2.63044	0.0024675
fig|670.1532.peg.1875	hypothetical protein	-2.62964	0.000228128
fig|670.1532.peg.2193	FIG01199977: hypothetical protein	-2.62857	0.0121032
fig|670.1532.peg.2854	UPF0391 membrane protein YtjA-like protein	-2.62282	0.00982592
fig|670.1532.peg.1047	hypothetical protein	-2.62074	0.0105225
fig|670.1532.peg.1230	Transposase	-2.62011	0.0357299
fig|670.1532.peg.4930	hypothetical protein	-2.61973	0.000228128
fig|670.1532.peg.1476	hypothetical protein	-2.6166	0.000228128
fig|670.1532.peg.101	SSU ribosomal protein S4p (S9e) @ SSU ribosomal protein S4p (S9e), zinc-independent	-2.61386	0.000228128
fig|670.1532.peg.1257	hypothetical protein	-2.61379	0.000440955
fig|670.1532.peg.3248	putative membrane protein	-2.61217	0.000228128
fig|670.1532.peg.5295	DNA integration/recombination/inversion protein	-2.61081	0.000228128
fig|670.1532.peg.5023	hypothetical protein	-2.60908	0.0444266
fig|670.1532.peg.4476	hypothetical protein	-2.60566	0.0255715
fig|670.1532.peg.1238	hypothetical protein	-2.60518	0.0456025
fig|670.1532.peg.1122	UPF0294 protein YafD	-2.6029	0.000228128
fig|670.1532.peg.2844	diguanylate cyclase/phosphodiesterase (GGDEF & EAL domains) with PAS/PAC sensor(s)	-2.60232	0.000228128
fig|670.1532.peg.2242	FIG01199871: hypothetical protein	-2.60086	0.000228128
fig|670.1532.peg.3868	hypothetical protein	-2.60058	0.00887451
fig|670.1532.peg.343	Transcriptional regulator, AcrR family	-2.59711	0.000228128
fig|670.1532.peg.3061	PTS system, IIC component, UlaA-type	-2.59329	0.000228128
fig|670.1532.peg.5239	hypothetical protein	-2.59027	0.00775976
fig|670.1532.peg.546	Septum-associated rare lipoprotein A	-2.58833	0.000846634
fig|670.1532.peg.1876	MutT/nudix family protein	-2.58449	0.000228128
fig|670.1532.peg.5161	hypothetical protein	-2.58444	0.000228128
fig|670.1532.peg.2636	Transcriptional regulator, AcrR family	-2.5752	0.000228128
fig|670.1532.peg.2096,		-2.57212	0.000846634
fig|670.1532.peg.2097	Electron transport complex protein RnfD	-2.57212	0.000846634
fig|670.1532.peg.2365	6-phospho-beta-glucosidase (EC 3.2.1.86)	-2.55768	0.000648257
fig|670.1532.peg.3006	FIG01199570: hypothetical protein	-2.55406	0.000228128
fig|670.1532.peg.3432	FIG01199712: hypothetical protein	-2.54713	0.000228128
fig|670.1532.peg.2312	Peptidase E (EC 3.4.11.2)	-2.54595	0.000228128
fig|670.1532.peg.646	hypothetical protein	-2.54244	0.000228128
fig|670.1532.peg.1869	hypothetical protein	-2.53739	0.000228128
fig|670.1532.peg.4197	hypothetical protein	-2.53693	0.0264442
fig|670.1532.peg.2092	Regulatory protein LuxO	-2.53604	0.000228128
fig|670.1532.peg.254	MSHA biogenesis protein MshK	-2.53183	0.00263884
fig|670.1532.peg.255	MSHA biogenesis protein MshJ	-2.53183	0.00263884
fig|670.1532.peg.256	MSHA biogenesis protein MshI	-2.53183	0.00263884
fig|670.1532.peg.2445	Acetylornithine deacetylase/Succinyl-diaminopimelate desuccinylase and related deacylases	-2.52984	0.0156216
fig|670.1532.peg.1736	hypothetical protein	-2.52589	0.000228128
fig|670.1532.peg.4172	FIG01200287: hypothetical protein	-2.52494	0.0351498
fig|670.1532.peg.4188	FIG01200071: hypothetical protein	-2.50854	0.0456025
fig|670.1532.peg.512	beta-N-acetylglucosaminidase (EC 3.2.1.52)	-2.5077	0.0130854
fig|670.1532.peg.4813	FIG008443: hypothetical protein	-2.49628	0.0438358
fig|670.1532.peg.534	Phosphate starvation-inducible protein PhoH, predicted ATPase	-2.48349	0.000228128
fig|670.1532.peg.1571	FIG01199617: hypothetical protein	-2.48078	0.000228128
fig|670.1532.peg.3944	Hydroxylamine reductase (EC 1.7.99.1)	-2.47762	0.000228128
fig|670.1532.peg.818	tRNA (guanine(37)-N(1))-methyltransferase (EC 2.1.1.228)	-2.47635	0.00263884
fig|670.1532.peg.1737	hypothetical protein	-2.47057	0.000228128
fig|670.1532.peg.3342	hypothetical protein	-2.4647	0.000228128
fig|670.1532.peg.3920	hypothetical protein	-2.46068	0.000228128
fig|670.1532.peg.3444	UPF0126 inner membrane protein YadS	-2.45052	0.000228128
fig|670.1532.peg.299	hypothetical protein	-2.44917	0.00790375
fig|670.1532.peg.553	Transcriptional regulator	-2.4486	0.0377913
fig|670.1532.peg.4190	hypothetical protein	-2.44407	0.000228128
fig|670.1532.peg.2293	Similar to rod shape-determining protein RodA	-2.44407	0.000228128
fig|670.1532.peg.2976	Nudix-related transcriptional regulator NrtR	-2.43504	0.0372424
fig|670.1532.peg.1870	hypothetical protein	-2.42371	0.0012234
fig|670.1532.peg.1358	Phosphoglycerate transport regulatory protein PgtC	-2.41416	0.000228128
fig|670.1532.peg.1359	Phosphoglycerate transport system sensor protein PgtB	-2.41416	0.000228128
fig|670.1532.peg.1360	Phosphoglycerate transport system transcriptional regulatory protein PgtA	-2.41416	0.000228128
fig|670.1532.peg.1970	Uncharacterized protein VC1707	-2.41044	0.00575374
fig|670.1532.peg.2696	1,4-alpha-glucan branching enzyme (EC 2.4.1.18)	-2.41041	0.000228128
fig|670.1532.peg.4013	HrpA-like helicase	-2.40465	0.0181986
fig|670.1532.peg.793	Protein of unknown function Smg	-2.40463	0.000228128
fig|670.1532.peg.250	MSHA biogenesis protein MshE	-2.40442	0.000228128
fig|670.1532.peg.251	MSHA biogenesis protein MshN	-2.40442	0.000228128
fig|670.1532.peg.252	MSHA biogenesis protein MshM	-2.40442	0.000228128
fig|670.1532.peg.3993	Predicted signal transduction protein	-2.40311	0.000228128
fig|670.1532.peg.24	DNA-binding heavy metal response regulator	-2.39937	0.000228128
fig|670.1532.peg.2550	Small-conductance mechanosensitive channel	-2.39674	0.00519019
fig|670.1532.peg.2638	FIG01201162: hypothetical protein	-2.3947	0.000228128
fig|670.1532.peg.5115	Zinc uptake regulation protein Zur	-2.39193	0.0221236
fig|670.1532.peg.85	hypothetical protein	-2.39061	0.000228128
fig|670.1532.peg.4447	Glycosyltransferase involved in LPS biosynthesis	-2.38983	0.00141138
fig|670.1532.peg.1787	hypothetical protein	-2.384	0.000228128
fig|670.1532.peg.3048	OmpA-like transmembrane domain protein	-2.38352	0.000228128
fig|670.1532.peg.1285	Uncharacterized inner membrane protein RarD	-2.37781	0.000228128
fig|670.1532.peg.1730	hypothetical protein	-2.37478	0.0457965
fig|670.1532.peg.844	Glutamyl-Q tRNA(Asp) synthetase	-2.36684	0.0144045
fig|670.1532.peg.993	Transcriptional regulator, LysR family	-2.36403	0.0258661
fig|670.1532.peg.3646	Adenylate cyclase (EC 4.6.1.1)	-2.3627	0.000228128
fig|670.1532.peg.2363	Transcriptional regulator, AraC family	-2.36261	0.000228128
fig|670.1532.peg.321	hypothetical protein	-2.35758	0.0369032
fig|670.1532.peg.665	Succinate-acetate/proton symporter SatP	-2.35663	0.000228128
fig|670.1532.peg.406	Septum site-determining protein MinD	-2.34919	0.000228128
fig|670.1532.peg.1856	hypothetical protein	-2.34412	0.000228128
fig|670.1532.peg.1857	hypothetical protein	-2.34412	0.000228128
fig|670.1532.peg.966	hypothetical protein	-2.33439	0.000228128
fig|670.1532.peg.821	Cell division protein ZapD	-2.32939	0.0200045
fig|670.1532.peg.780	Protein YihD	-2.32496	0.000228128
fig|670.1532.peg.3439	Glutamate synthase [NADPH] small chain (EC 1.4.1.13)	-2.32208	0.0489615
fig|670.1532.peg.1988	ABC-type antimicrobial peptide transport system, permease component	-2.31926	0.000228128
fig|670.1532.peg.604	tRNA-specific adenosine-34 deaminase (EC 3.5.4.33)	-2.31818	0.000228128
fig|670.1532.peg.1351	FOG: EAL domain protein	-2.31656	0.00847336
fig|670.1532.peg.4370	Mobile element protein	-2.31623	0.00395435
fig|670.1532.peg.1996	hypothetical protein	-2.31455	0.000228128
fig|670.1532.peg.2064	Na+/H+ antiporter NhaB	-2.30806	0.0106318
fig|670.1532.peg.1766	hypothetical protein	-2.30622	0.00177505
fig|670.1532.peg.2148	Putative inner membrane protein	-2.2973	0.000228128
fig|670.1532.peg.1502	Transcriptional regulator, AraC family	-2.29401	0.000228128
fig|670.1532.peg.2406	N-acetylglucosamine regulated methyl-accepting chemotaxis protein	-2.29352	0.000228128
fig|670.1532.peg.2419	Pullulanase (EC 3.2.1.41)	-2.28465	0.00749227
fig|670.1532.peg.4788	hypothetical protein	-2.27554	0.000228128
fig|670.1532.peg.1036	Glycerophosphoryl diester phosphodiesterase (EC 3.1.4.46) periplasmic (secreted in GramPositives)	-2.27533	0.000228128
fig|670.1532.peg.1738	COG0456	-2.27464	0.000228128
fig|670.1532.peg.1293	Histone acetyltransferase HPA2 and related acetyltransferases	-2.27446	0.000228128
fig|670.1532.peg.1847	hypothetical protein	-2.27369	0.000228128
fig|670.1532.peg.2916	L-asparaginase (EC 3.5.1.1)	-2.26985	0.000228128
fig|670.1532.peg.4840	ATP-dependent Clp protease adaptor protein ClpS	-2.26349	0.000228128
fig|670.1532.peg.5032	Z-ring-associated protein ZapA	-2.26192	0.0487351
fig|670.1532.peg.4340	FIG01205277: hypothetical protein	-2.24823	0.000228128
fig|670.1532.peg.5038	YbaK family protein P3TCK_24851	-2.24055	0.000228128
fig|670.1532.peg.5039	tRNA-modifying protein YgfZ	-2.24055	0.000228128
fig|670.1532.peg.5026	Arginine exporter protein ArgO	-2.24033	0.000228128
fig|670.1532.peg.157	hypothetical protein	-2.24002	0.000228128
fig|670.1532.peg.158	hypothetical protein	-2.24002	0.000228128
fig|670.1532.peg.2543	L-threonine 3-dehydrogenase (EC 1.1.1.103)	-2.23466	0.000228128
fig|670.1532.peg.2911	Transporter, LysE family	-2.22595	0.000228128
fig|670.1532.peg.558	D-glycero-beta-D-manno-heptose-1,7-bisphosphate 7-phosphatase (EC 3.1.3.82)	-2.22387	0.00194574
fig|670.1532.peg.1668	Sensory box/GGDEF domain/EAL domain protein	-2.2182	0.032816
fig|670.1532.peg.3890	hypothetical protein	-2.21439	0.00575374
fig|670.1532.peg.2381	Arabinose operon regulatory protein AraC	-2.20989	0.0126204
fig|670.1532.peg.2825	Periplasmic/membrane protein associated with DUF414	-2.20976	0.00212129
fig|670.1532.peg.5267	Peptidoglycan hydrolase VirB1, involved in T-DNA transfer	-2.2095	0.0050494
fig|670.1532.peg.4449	ADP-heptose--lipooligosaccharide heptosyltransferase II	-2.20925	0.000228128
fig|670.1532.peg.4450	Lipid A biosynthesis myristoyltransferase (EC 2.3.1.243)	-2.20925	0.000228128
fig|670.1532.peg.4831	DNA topoisomerase I (EC 5.99.1.2)	-2.20898	0.000228128
fig|670.1532.peg.4216	hypothetical protein	-2.20031	0.000228128
fig|670.1532.peg.3412	Site-specific tyrosine recombinase XerD	-2.20016	0.000228128
fig|670.1532.peg.925	Putative inner membrane protein	-2.19902	0.000228128
fig|670.1532.peg.294	hypothetical protein	-2.1911	0.000228128
fig|670.1532.peg.2500	LafD	-2.18844	0.00395435
fig|670.1532.peg.292	hypothetical protein	-2.18611	0.000228128
fig|670.1532.peg.5248	hypothetical protein	-2.18101	0.000228128
fig|670.1532.peg.5249	hypothetical protein	-2.18101	0.000228128
fig|670.1532.peg.3150	hypothetical protein	-2.18092	0.000228128
fig|670.1532.peg.828	1,6-anhydro-N-acetylmuramyl-L-alanine amidase	-2.18044	0.0304653
fig|670.1532.peg.2731	putative secretion protein	-2.1766	0.000228128
fig|670.1532.peg.2382	FIG01203299: hypothetical protein	-2.17624	0.000228128
fig|670.1532.peg.4655	Bis-ABC ATPase Uup	-2.17083	0.000228128
fig|670.1532.peg.4656	Glutaredoxin-like domain-containing protein PA3033	-2.17083	0.000228128
fig|670.1532.peg.5189	hypothetical protein	-2.16514	0.0127353
fig|670.1532.peg.4505	FIG01201004: hypothetical protein	-2.1638	0.000228128
fig|670.1532.peg.1448	hypothetical protein	-2.1617	0.000440955
fig|670.1532.peg.1449	hypothetical protein	-2.1617	0.000440955
fig|670.1532.peg.2953	Redox-sensitive transcriptional activator SoxR	-2.16034	0.000228128
fig|670.1532.peg.2801	hypothetical protein	-2.15742	0.000228128
fig|670.1532.peg.4957	hypothetical protein	-2.15622	0.00349326
fig|670.1532.peg.5237	Transposase	-2.15536	0.000228128
fig|670.1532.peg.1854	hypothetical protein	-2.14972	0.00298469
fig|670.1532.peg.3816	ABC transporter, substrate-binding protein (cluster 12, methionine/phosphonates)	-2.13579	0.00519019
fig|670.1532.peg.3519	hypothetical protein	-2.13449	0.000228128
fig|670.1532.peg.4768	hypothetical protein	-2.11762	0.000228128
fig|670.1532.peg.970	IncF plasmid conjugative transfer protein TraG	-2.11745	0.0432409
fig|670.1532.peg.2843	Uncharacterized transporter VC0081, DMT family	-2.11176	0.0351498
fig|670.1532.peg.3702	GGDEF domain protein	-2.10198	0.0438358
fig|670.1532.peg.1452	hypothetical protein	-2.10116	0.000228128
fig|670.1532.peg.249	MSHA biogenesis protein MshG	-2.10103	0.00298469
fig|670.1532.peg.5099	Phosphatidylinositol kinase and protein kinase of the PI-3 kinase family	-2.10079	0.000228128
fig|670.1532.peg.1160	Flagellin protein FlaF	-2.09948	0.0441317
fig|670.1532.peg.2311	Peptidase E (EC 3.4.11.2)	-2.09281	0.00212129
fig|670.1532.peg.5105	Transposase	-2.09147	0.000228128
fig|670.1532.peg.1065	Cell division protein BolA	-2.08183	0.000228128
fig|670.1532.peg.4904	Transcriptional regulator, AraC family	-2.08117	0.00194574
fig|670.1532.peg.4502	hypothetical protein	-2.07647	0.00194574
fig|670.1532.peg.4503	FIG01201975: hypothetical protein	-2.07647	0.00194574
fig|670.1532.peg.3149	hypothetical protein	-2.06943	0.0050494
fig|670.1532.peg.859	beta-N-acetylglucosaminidase (EC 3.2.1.52)	-2.06152	0.000228128
fig|670.1532.peg.1815	putative DNA helicase	-2.06128	0.000228128
fig|670.1532.peg.5088	hypothetical protein	-2.05411	0.0173098
fig|670.1532.peg.1933	YfaE: ferredoxin involved with ribonucleotide reductase diferric-tyrosyl radical (Y*) cofactor maintenance	-2.05319	0.000228128
fig|670.1532.peg.308	MobB protein	-2.05054	0.0201192
fig|670.1532.peg.309	hypothetical protein	-2.05054	0.0201192
fig|670.1532.peg.310	hypothetical protein	-2.05054	0.0201192
fig|670.1532.peg.311	mobilization protein	-2.05054	0.0201192
fig|670.1532.peg.967	hypothetical protein	-2.04132	0.000228128
fig|670.1532.peg.1220	UPF0126 inner membrane protein YicG	-2.03958	0.000228128
fig|670.1532.peg.3173	Zinc-binding GTPase YeiR	-2.03921	0.0050494
fig|670.1532.peg.4362	hypothetical protein	-2.03881	0.000228128
fig|670.1532.peg.405	Septum site-determining protein MinC	-2.03312	0.0488289
fig|670.1532.peg.3651	Protein of unknown function DUF484	-2.02908	0.000228128
fig|670.1532.peg.3652	Site-specific tyrosine recombinase XerC	-2.02908	0.000228128
fig|670.1532.peg.4299	Putative efflux (PET) family inner membrane protein YccS	-2.02593	0.000228128
fig|670.1532.peg.1645	hypothetical protein	-2.02541	0.000228128
fig|670.1532.peg.3141	TonB system biopolymer transport component; Chromosome segregation ATPase	-2.01554	0.000228128
fig|670.1532.peg.4528	hypothetical protein	-2.01151	0.00619379
fig|670.1532.peg.3587	Protein-export protein SecB (maintains pre-export unfolded state)	-2.0068	0.00749227
fig|670.1532.peg.3882	hypothetical protein	-1.99209	0.000228128
fig|670.1532.peg.642	hypothetical protein	-1.97931	0.000228128
fig|670.1532.peg.5235	hypothetical protein	-1.97723	0.0303704
fig|670.1532.peg.2434	Transcriptional activator of maltose regulon, MalT	-1.97527	0.000228128
fig|670.1532.peg.3539	FOG: WD40 repeat	-1.96932	0.0209142
fig|670.1532.peg.3540	Protein SlyX	-1.96932	0.0209142
fig|670.1532.peg.2772	Transcriptional regulator, SorC family	-1.9677	0.000228128
fig|670.1532.peg.4055	Exodeoxyribonuclease I (EC 3.1.11.1)	-1.9676	0.000228128
fig|670.1532.peg.2006	FIG135464: Cytochrome c4	-1.96621	0.000228128
fig|670.1532.peg.288	hypothetical protein	-1.96548	0.0309741
fig|670.1532.peg.4023	hypothetical protein	-1.963	0.00380614
fig|670.1532.peg.354	5'-deoxynucleotidase YfbR (EC 3.1.3.89)	-1.96279	0.00158938
fig|670.1532.peg.355	Deoxyguanosinetriphosphate triphosphohydrolase (EC 3.1.5.1)	-1.96279	0.00158938
fig|670.1532.peg.4392	Transcription accessory protein (S1 RNA-binding domain)	-1.95962	0.000228128
fig|670.1532.peg.2909	Transcriptional regulator, AraC family	1.96698	0.015757
fig|670.1532.peg.26	Glutamine--fructose-6-phosphate aminotransferase [isomerizing] (EC 2.6.1.16)	1.98557	0.000228128
fig|670.1532.peg.4156	CBS domain protein	1.99518	0.00546646
fig|670.1532.peg.4282	FIG01200413: hypothetical protein	1.99863	0.0276387
fig|670.1532.peg.4391	Putative ATP-dependent Lon protease	2.00239	0.00633187
fig|670.1532.peg.2031	Predicted esterase of the alpha-beta hydrolase superfamily	2.00421	0.000228128
fig|670.1532.peg.2296	Two-component system sensor histidine kinase	2.01005	0.000228128
fig|670.1532.peg.3307	FIG01200628: hypothetical protein	2.01388	0.00887451
fig|670.1532.peg.2158	Two-component transcriptional response regulator, LuxR family	2.03719	0.0028151
fig|670.1532.peg.1084	FIG01199549: hypothetical protein	2.0382	0.000228128
fig|670.1532.peg.1658	Putative membrane-bound ClpP-class protease associated with aq_911	2.0491	0.0215283
fig|670.1532.peg.1080	Chitinase (EC 3.2.1.14)	2.07553	0.00229982
fig|670.1532.peg.3153	diguanylate cyclase/phosphodiesterase (GGDEF & EAL domains) with PAS/PAC sensor(s)	2.09487	0.00575374
fig|670.1532.peg.2143	Small-conductance mechanosensitive channel	2.10724	0.0174078
fig|670.1532.peg.1975	Two-component transcriptional response regulator, OmpR family	2.11671	0.000228128
fig|670.1532.peg.1976	Two-component system sensor histidine kinase	2.11671	0.000228128
fig|670.1532.peg.519	UDP-sugar hydrolase (EC 3.6.1.45); 5'-nucleotidase (EC 3.1.3.5)	2.12217	0.000228128
fig|670.1532.peg.2946	RND multidrug efflux transporter; Acriflavin resistance protein	2.13863	0.000228128
fig|670.1532.peg.1256	hypothetical protein	2.16168	0.0488952
fig|670.1532.peg.4335	Histone acetyltransferase HPA2 and related acetyltransferases	2.16405	0.00380614
fig|670.1532.peg.463	CBS domain protein	2.17971	0.0255155
fig|670.1532.peg.464	Putative regulatory protein, P-II family	2.17971	0.0255155
fig|670.1532.peg.465	hypothetical protein	2.17971	0.0255155
fig|670.1532.peg.466	Uncharacterized MFS-type transporter	2.17971	0.0255155
fig|670.1532.peg.767	Multidrug resistance transporter, Bcr/CflA family	2.18293	0.000648257
fig|670.1532.peg.1974	Accessory colonization factor AcfB	2.18888	0.0483057
fig|670.1532.peg.189	FIG023103: Predicted transmembrane protein	2.18963	0.0411392
fig|670.1532.peg.3354	Transcriptional regulator, AraC family	2.19367	0.0433403
fig|670.1532.peg.4184	Uncharacterized protein YeaG	2.20217	0.000228128
fig|670.1532.peg.5017	Iron-regulated virulence regulatory protein irgB	2.20378	0.000228128
fig|670.1532.peg.4334	Fatty acid desaturase (EC 1.14.19.1); Delta-9 fatty acid desaturase (EC 1.14.19.1)	2.20673	0.0121032
fig|670.1532.peg.4200	Transposase	2.2283	0.0024675
fig|670.1532.peg.3062	ATPase of the AAA+ class	2.24013	0.0345675
fig|670.1532.peg.2800	MBL-fold metallo-hydrolase superfamily	2.24741	0.000228128
fig|670.1532.peg.1600	Serine-protein kinase RsbW (EC 2.7.11.1)	2.2576	0.0276387
fig|670.1532.peg.1601	Serine phosphatase RsbU, regulator of sigma subunit	2.2576	0.0276387
fig|670.1532.peg.2459	Rhodanese domain protein UPF0176	2.29855	0.037348
fig|670.1532.peg.3099	Tryptophanase (EC 4.1.99.1)	2.29909	0.000228128
fig|670.1532.peg.1627	hypothetical protein	2.30238	0.000228128
fig|670.1532.peg.2475	Tetrapartite efflux system, membrane fusion component FusE-like	2.30529	0.000228128
fig|670.1532.peg.3142	Outer membrane receptor for ferric coprogen and ferric-rhodotorulic acid	2.31536	0.000228128
fig|670.1532.peg.4554	Predicted protein SypD	2.31698	0.000228128
fig|670.1532.peg.4555	Periplasmic protein SypC involved in polysaccharide export	2.31698	0.000228128
fig|670.1532.peg.4556	Outer membrane protein SypB	2.31698	0.000228128
fig|670.1532.peg.4412	ABC transporter, permease protein 1 (cluster 5, nickel/peptides/opines)	2.35519	0.0400736
fig|670.1532.peg.2681	Cobalt/zinc/cadmium resistance protein CzcD	2.36074	0.000228128
fig|670.1532.peg.2682	Transcriptional regulator, MarR family	2.36074	0.000228128
fig|670.1532.peg.3620	Two-component transcriptional response regulator, LuxR family	2.36763	0.00194574
fig|670.1532.peg.2462	D-alanyl-D-alanine carboxypeptidase (EC 3.4.16.4)	2.38247	0.000440955
fig|670.1532.peg.3813	hypothetical protein	2.40383	0.0012234
fig|670.1532.peg.4310	probable deca-heme c-type cytochrome	2.41752	0.00263884
fig|670.1532.peg.4306	Fatty acid cis/trans isomerase	2.42526	0.000228128
fig|670.1532.peg.1910	FIG01199633: hypothetical protein	2.432	0.0294214
fig|670.1532.peg.2126	2,4-dienoyl-CoA reductase [NADPH] (EC 1.3.1.34)	2.43677	0.000440955
fig|670.1532.peg.1687	Maltose O-acetyltransferase (EC 2.3.1.79)	2.4476	0.0240903
fig|670.1532.peg.1011	Mlr1851 protein	2.46159	0.0339349
fig|670.1532.peg.4594	Formate dehydrogenase-O, major subunit (EC 1.2.1.2)	2.4637	0.000228128
fig|670.1532.peg.629	hypothetical protein	2.47037	0.0194136
fig|670.1532.peg.4551	Glycosyltransferase (EC 2.4.1.-) SypH	2.47325	0.000228128
fig|670.1532.peg.4552	Sigma-54 dependent transcriptional regulator SypG	2.47325	0.000228128
fig|670.1532.peg.866	Chitobiose ABC transporter, substrate-binding protein	2.49166	0.000228128
fig|670.1532.peg.4016	Phosphodiesterase/alkaline phosphatase D	2.49223	0.044648
fig|670.1532.peg.3939	Sodium-dependent transporter, SNF family	2.50452	0.00103903
fig|670.1532.peg.2993	putative oxidoreductase, nitronate monooxygenase family	2.51482	0.0197999
fig|670.1532.peg.3742	Dienelactone hydrolase and related enzymes	2.5186	0.0243334
fig|670.1532.peg.2889	hypothetical protein	2.53	0.000228128
fig|670.1532.peg.365	Signal transduction histidine kinase regulating C4-dicarboxylate transport system	2.56182	0.00428191
fig|670.1532.peg.874	Membrane-fusion protein	2.56515	0.00141138
fig|670.1532.peg.2720	FOG: CheY-like receiver	2.57106	0.000228128
fig|670.1532.peg.1553	Glucan 1,4-alpha-maltohexaosidase (EC 3.2.1.98)	2.57909	0.0184243
fig|670.1532.peg.4838	Beta-lactamase class C-like and penicillin binding proteins (PBPs) superfamily	2.58588	0.0166662
fig|670.1532.peg.2033	FIG01200153: hypothetical protein	2.58824	0.0158922
fig|670.1532.peg.4407	Biopolymer transport protein ExbD/TolR	2.61313	0.0194136
fig|670.1532.peg.3046	Acyl-CoA synthetase	2.62519	0.0195297
fig|670.1532.peg.316	hypothetical protein	2.62563	0.0183056
fig|670.1532.peg.63	TRAP-type uncharacterized transport system, fused permease component	2.64529	0.000228128
fig|670.1532.peg.4658	Cell division protein ZapC	2.64765	0.000228128
fig|670.1532.peg.4662	FOG: WD40 repeat	2.65192	0.0160057
fig|670.1532.peg.4203	Arabinogalactan endo-1,4-beta-galactanase (EC 3.2.1.89)	2.65793	0.000648257
fig|670.1532.peg.2767	Uncharacterized MFS-type transporter	2.67356	0.0169108
fig|670.1532.peg.3355	Aspartate aminotransferase (AspB-4) (EC 2.6.1.1)	2.71637	0.000228128
fig|670.1532.peg.1131	Acyl-coenzyme A dehydrogenase FadE (EC 1.3.8.-)	2.72129	0.00561078
fig|670.1532.peg.4408	Ferric siderophore transport system, biopolymer transport protein ExbB	2.75682	0.00995326
fig|670.1532.peg.1891	Methyl-accepting chemotaxis protein I (serine chemoreceptor protein)	2.75714	0.00444206
fig|670.1532.peg.4509	Putative metal-dependent phosphohydrolase with tandem HD motifs	2.77726	0.0289356
fig|670.1532.peg.1901	Methyl-accepting chemotaxis sensor/transducer protein	2.78051	0.000228128
fig|670.1532.peg.1091	Multidrug efflux pump component MtrF	2.78145	0.0165433
fig|670.1532.peg.4206	Maltodextrin ABC transporter, substrate-binding protein MdxE	2.78509	0.000228128
fig|670.1532.peg.1638	Ribose ABC transporter, substrate-binding protein RbsB (TC 3.A.1.2.1)	2.79846	0.00380614
fig|670.1532.peg.2587	Methyl-accepting chemotaxis sensor/transducer protein	2.7994	0.00970483
fig|670.1532.peg.2886	ABC transporter, permease protein 1 (cluster 5, nickel/peptides/opines)	2.81327	0.0332769
fig|670.1532.peg.171	PTS system, glucosaminyl-1,4-glucosamine-specific IIB component	2.82187	0.0139014
fig|670.1532.peg.3820	ABC-type sulfate transport system, permease component	2.82212	0.000228128
fig|670.1532.peg.3356	hypothetical protein	2.83342	0.000228128
fig|670.1532.peg.1364	Chitodextrinase (EC 3.2.1.14)	2.84397	0.000228128
fig|670.1532.peg.1271	hypothetical protein	2.84605	0.0012234
fig|670.1532.peg.2998	hypothetical protein	2.86903	0.00872879
fig|670.1532.peg.188	COG4325: Predicted membrane protein	2.87364	0.00141138
fig|670.1532.peg.1323	Integral membrane protein	2.87651	0.0221236
fig|670.1532.peg.658	Predicted metal-dependent hydrolase with the TIM-barrel fold	2.87665	0.000228128
fig|670.1532.peg.4852	Histidine ABC transporter, permease protein HisM (TC 3.A.1.3.1)	2.91368	0.0024675
fig|670.1532.peg.2570	Multidrug resistance efflux pump	2.92497	0.000228128
fig|670.1532.peg.2571	GTPase (EC 3.6.1.-)	2.92497	0.000228128
fig|670.1532.peg.3300	hypothetical protein	2.93515	0.00790375
fig|670.1532.peg.229	Putative manganese transporter	2.94037	0.0106318
fig|670.1532.peg.3611	P pilus assembly/Cpx signaling pathway, periplasmic inhibitor/zinc-resistance associated protein	2.95759	0.000228128
fig|670.1532.peg.3162	Putative arylsulfatase regulatory protein	2.95867	0.00775976
fig|670.1532.peg.1550	hypothetical protein	2.96767	0.00663456
fig|670.1532.peg.4678	L-amino acid ABC transporter (Glu/Asp/His/...), permease protein 2 AapM	2.97345	0.000228128
fig|670.1532.peg.3818	FOG: CheY-like receiver	2.97453	0.000228128
fig|670.1532.peg.2250	GGDEF domain protein	2.97763	0.000228128
fig|670.1532.peg.231	Predicted ATPase related to phosphate starvation-inducible protein PhoH	2.98761	0.000228128
fig|670.1532.peg.1683	putative sensory box sensor histidine kinase/response regulator	2.99041	0.000648257
fig|670.1532.peg.2358	TRAP-type C4-dicarboxylate transport system, periplasmic component	2.99394	0.00720982
fig|670.1532.peg.2251	FIG01199530: hypothetical protein	3.02019	0.00690819
fig|670.1532.peg.3250	Methyl-accepting chemotaxis sensor/transducer protein	3.03679	0.00690819
fig|670.1532.peg.3800	Phosphatidylglycerol--membrane-oligosaccharide glycerophosphotransferase (EC 2.7.8.20)	3.0414	0.000228128
fig|670.1532.peg.367	FIG01206761: hypothetical protein	3.11174	0.00519019
fig|670.1532.peg.4409	MotA/TolQ/ExbB proton channel family protein	3.12659	0.000846634
fig|670.1532.peg.2855	putative hyperosmotically inducible periplasmic protein	3.12741	0.00575374
fig|670.1532.peg.1224	hypothetical protein	3.16061	0.0053419
fig|670.1532.peg.2473	Uncharacterized UPF0118 membrane protein	3.16961	0.000228128
fig|670.1532.peg.2474	Potassium channel protein	3.16961	0.000228128
fig|670.1532.peg.2260	Gfa-like protein	3.17945	0.00412044
fig|670.1532.peg.4591	Iron-sulfur cluster-binding protein	3.18217	0.00546646
fig|670.1532.peg.3310	DNA protection during starvation protein	3.18771	0.0139014
fig|670.1532.peg.1916	Probable thiol oxidoreductase with 2 cytochrome c heme-binding sites	3.20915	0.0121032
fig|670.1532.peg.2271	FIG01199561: hypothetical protein	3.25279	0.00395435
fig|670.1532.peg.2753	Ferredoxin-type protein NapF (periplasmic nitrate reductase)	3.26788	0.0174078
fig|670.1532.peg.19	PTS system, mannitol-specific IIC component / PTS system, mannitol-specific IIB component (EC 2.7.1.197) / PTS system, mannitol-specific IIA component (EC 2.7.1.197)	3.26793	0.000228128
fig|670.1532.peg.1572	Uncharacterized protein PA4799	3.29077	0.00546646
fig|670.1532.peg.4256	3-hydroxyisobutyryl-CoA hydrolase (EC 3.1.2.4)	3.29126	0.000228128
fig|670.1532.peg.3281	Copper/silver efflux RND transporter, transmembrane protein CusA	3.30116	0.0050494
fig|670.1532.peg.1984	hypothetical protein	3.30717	0.0050494
fig|670.1532.peg.1654	Two-component system sensor histidine kinase	3.32511	0.000228128
fig|670.1532.peg.4048	Integration host factor alpha subunit	3.37835	0.0024675
fig|670.1532.peg.4410	TonB system biopolymer transport component; Chromosome segregation ATPase	3.39231	0.00314957
fig|670.1532.peg.3202	Methyl-accepting chemotaxis sensor/transducer protein	3.43655	0.000228128
fig|670.1532.peg.4279	putative membrane protein	3.4376	0.00298469
fig|670.1532.peg.2697	FIG01200274: hypothetical protein	3.44873	0.000228128
fig|670.1532.peg.2749	Cytochrome c-type protein NapC	3.46823	0.00872879
fig|670.1532.peg.2848	FIG01201571: hypothetical protein	3.47586	0.0316086
fig|670.1532.peg.1696	hypothetical protein	3.47674	0.00395435
fig|670.1532.peg.996	Transcriptional regulator, AraC family	3.48024	0.000228128
fig|670.1532.peg.2524	2-oxoglutarate dehydrogenase complex, dehydrogenase component	3.51038	0.00194574
fig|670.1532.peg.61	TRAP transporter solute receptor, TAXI family precursor	3.51193	0.000228128
fig|670.1532.peg.3229	Phosphomannomutase (EC 5.4.2.8)	3.51498	0.000228128
fig|670.1532.peg.3064	Thermolabile hemolysin precursor	3.51713	0.0121032
fig|670.1532.peg.1763	hypothetical protein	3.52268	0.00589538
fig|670.1532.peg.1289	Vibriolysin, extracellular zinc protease (EC 3.4.24.25) @ Pseudolysin, extracellular zinc protease (EC 3.4.24.26)	3.52412	0.014011
fig|670.1532.peg.4278	Aromatic ring-cleaving dioxygenase	3.53112	0.0255715
fig|670.1532.peg.4679	L-amino acid ABC transporter (Glu/Asp/His/...), ATP-binding protein AapP	3.55792	0.000228128
fig|670.1532.peg.2674	Adenosine deaminase (EC 3.5.4.4)	3.56241	0.000228128
fig|670.1532.peg.2123	FIG01200565: hypothetical protein	3.60693	0.00194574
fig|670.1532.peg.4252	3-ketoacyl-CoA thiolase [isoleucine degradation] (EC 2.3.1.16)	3.6112	0.000228128
fig|670.1532.peg.83	FIG003461: hypothetical protein	3.61909	0.00141138
fig|670.1532.peg.5154	Bacterioferritin (EC 1.16.3.1)	3.62237	0.00229982
fig|670.1532.peg.1214	putative CG2 omega domain	3.62575	0.0183056
fig|670.1532.peg.3092	Methyl-accepting chemotaxis protein	3.63072	0.000228128
fig|670.1532.peg.2521	Secreted trypsin-like serine protease	3.63986	0.000228128
fig|670.1532.peg.2907	2,4'-dihydroxyacetophenone dioxygenase	3.65805	0.0287042
fig|670.1532.peg.2145	UPF0410 protein	3.67126	0.00678486
fig|670.1532.peg.2751	Periplasmic nitrate reductase (EC 1.7.99.4)	3.67993	0.000228128
fig|670.1532.peg.2752	Periplasmic nitrate reductase component NapD	3.67993	0.000228128
fig|670.1532.peg.4039	hypothetical protein	3.68268	0.00103903
fig|670.1532.peg.2458	Chitin binding protein	3.68409	0.00229982
fig|670.1532.peg.3210	Methyl-accepting chemotaxis sensor/transducer protein	3.72074	0.000228128
fig|670.1532.peg.4411	TonB-dependent receptor	3.72337	0.000228128
fig|670.1532.peg.4691	Agglutination protein	3.74986	0.000228128
fig|670.1532.peg.2297	ABC-type amino acid transport/signal transduction system, periplasmic component/domain	3.76016	0.000228128
fig|670.1532.peg.2709	Cytosine permease	3.76517	0.00212129
fig|670.1532.peg.2616	Ferrichrome-iron receptor	3.76527	0.000228128
fig|670.1532.peg.5080	hypothetical protein	3.77699	0.000228128
fig|670.1532.peg.3918	Manganese transport protein MntX	3.81179	0.000228128
fig|670.1532.peg.4853	Arginine/ornithine ABC transporter, permease protein AotQ	3.83352	0.00263884
fig|670.1532.peg.3353	putative lipoprotein	3.84442	0.000228128
fig|670.1532.peg.932	IncF plasmid conjugative transfer pilus assembly protein TraL	3.86065	0.0259529
fig|670.1532.peg.933	IncF plasmid conjugative transfer pilus assembly protein TraE	3.86065	0.0259529
fig|670.1532.peg.934	hypothetical protein	3.86065	0.0259529
fig|670.1532.peg.1525	Protein of unknown function (DUF1501)	3.89413	0.000228128
fig|670.1532.peg.2415	Maltose operon periplasmic protein MalM	3.89697	0.000228128
fig|670.1532.peg.322	hypothetical protein	3.90825	0.00365236
fig|670.1532.peg.3629	Predicted signal-transduction protein containing cAMP-binding and CBS domains	3.94206	0.000228128
fig|670.1532.peg.2673	Antioxidant, AhpC/Tsa family	3.98061	0.000228128
fig|670.1532.peg.3819	FIG01203079: hypothetical protein	3.98367	0.000648257
fig|670.1532.peg.1613	Dienelactone hydrolase family protein	4.01436	0.000228128
fig|670.1532.peg.2254	Chitinase (EC 3.2.1.14)	4.01556	0.000228128
fig|670.1532.peg.2750	Nitrate reductase cytochrome c550-type subunit	4.01809	0.000228128
fig|670.1532.peg.2300	Peptide ABC transporter, ATP-binding protein	4.03275	0.000228128
fig|670.1532.peg.2302	FIG01200755: hypothetical protein	4.03275	0.000228128
fig|670.1532.peg.3843	Putative symporter in putrescine utilization cluster	4.03766	0.00158938
fig|670.1532.peg.3352	hypothetical protein	4.06248	0.000846634
fig|670.1532.peg.3323	Integral membrane protein	4.09156	0.00103903
fig|670.1532.peg.2773	Chitinase (EC 3.2.1.14)	4.09795	0.0353863
fig|670.1532.peg.2217	Spindolin-related protein	4.10149	0.000846634
fig|670.1532.peg.77	Uncharacterized protein YtfK	4.15	0.022329
fig|670.1532.peg.1912	FIG001587: exported protein	4.16665	0.0276387
fig|670.1532.peg.728	hypothetical protein	4.17858	0.00519019
fig|670.1532.peg.1524	hypothetical protein	4.18179	0.000228128
fig|670.1532.peg.1416	TonB-dependent heme and hemoglobin receptor HutA; TonB-dependent hemin, ferrichrome receptor	4.20002	0.00158938
fig|670.1532.peg.2545	Sigma-fimbriae uncharacterized paralogous subunit	4.23471	0.0012234
fig|670.1532.peg.4285	Ferric vibriobactin, enterobactin transport system, substrate-binding protein VctP (TC 3.A.1.14.6)	4.23953	0.00194574
fig|670.1532.peg.4258	3-hydroxyacyl-CoA dehydrogenase [isoleucine degradation] (EC 1.1.1.35)	4.25318	0.000440955
fig|670.1532.peg.3777	hypothetical protein	4.26897	0.0115951
fig|670.1532.peg.4253	Methylmalonate-semialdehyde dehydrogenase (EC 1.2.1.27)	4.32839	0.000228128
fig|670.1532.peg.1842	hypothetical protein	4.38447	0.000846634
fig|670.1532.peg.1843	hypothetical protein	4.38447	0.000846634
fig|670.1532.peg.2470	Ferredoxin--NADP(+) reductase (EC 1.18.1.2) @ Flavodoxin--NADP(+) reductase (EC 1.19.1.1)	4.40177	0.000228128
fig|670.1532.peg.3329	Radical SAM family protein HutW, similar to coproporphyrinogen III oxidase, oxygen-independent, associated with heme uptake	4.40222	0.000648257
fig|670.1532.peg.1684	ABC transporter, substrate-binding protein (cluster 12, methionine/phosphonates)	4.42953	0.000440955
fig|670.1532.peg.3630	3'-5' exonuclease domain similar to epsilon subunit of DNA polymerase III, PA3232-type	4.43417	0.000228128
fig|670.1532.peg.3624	hypothetical protein	4.44472	0.000228128
fig|670.1532.peg.3934	Lipase chaperone	4.45175	0.000228128
fig|670.1532.peg.4268	Arginine ABC transporter, substrate-binding protein ArtI	4.46418	0.000228128
fig|670.1532.peg.724	Enoyl-CoA hydratase (EC 4.2.1.17) / Delta(3)-cis-delta(2)-trans-enoyl-CoA isomerase (EC 5.3.3.8) / 3-hydroxyacyl-CoA dehydrogenase (EC 1.1.1.35) / 3-hydroxybutyryl-CoA epimerase (EC 5.1.2.3)	4.46757	0.000228128
fig|670.1532.peg.912	Rod shape determination protein	4.51057	0.00519019
fig|670.1532.peg.5148	Transcriptional regulator, PadR family	4.5518	0.000228128
fig|670.1532.peg.3249	Predicted arginine uptake transporter	4.583	0.000440955
fig|670.1532.peg.4132	Transporter, LysE family	4.5921	0.00103903
fig|670.1532.peg.2556	ABC transporter, ATP-binding protein (cluster 5, nickel/peptides/opines) / ABC transporter, ATP-binding protein (cluster 5, nickel/peptides/opines)	4.62903	0.00103903
fig|670.1532.peg.2203	hypothetical protein	4.63694	0.000228128
fig|670.1532.peg.3333	Periplasmic hemin-binding protein	4.63781	0.000846634
fig|670.1532.peg.1381	Cytochrome b561 homolog 2	4.67204	0.000228128
fig|670.1532.peg.1382	FIG01201176: hypothetical protein	4.67204	0.000228128
fig|670.1532.peg.4274	Electron transfer flavoprotein-ubiquinone oxidoreductase (EC 1.5.5.1)	4.68045	0.000228128
fig|670.1532.peg.4677	L-amino acid ABC transporter (Glu/Asp/His/...), permease protein 1 AapQ	4.68985	0.000228128
fig|670.1532.peg.5081	hypothetical protein	4.713	0.000228128
fig|670.1532.peg.2136	Uncharacterized iron-regulated protein	4.75819	0.000440955
fig|670.1532.peg.4005	FIG010427: hypothetical protein	4.7627	0.000228128
fig|670.1532.peg.4692	T1SS peptidoglycan-associated lipoprotein LapL	4.76438	0.00158938
fig|670.1532.peg.2734	Permease of the drug/metabolite transporter (DMT) superfamily	4.76511	0.00177505
fig|670.1532.peg.4688	T1SS secreted agglutinin RTX	4.86658	0.000228128
fig|670.1532.peg.4689	T1SS secreted agglutinin RTX	4.86658	0.000228128
fig|670.1532.peg.4690	T1SS secreted agglutinin RTX	4.86658	0.000228128
fig|670.1532.peg.3091	Predicted transcriptional regulator	4.86882	0.000228128
fig|670.1532.peg.4647	bacteriophage f237 ORF9	4.87438	0.00575374
fig|670.1532.peg.1497	FIG01200634: hypothetical protein	4.89087	0.0235875
fig|670.1532.peg.3330	putative TonB-dependent receptor	4.91981	0.0389527
fig|670.1532.peg.3331	Ferric siderophore transport system, biopolymer transport protein ExbB	4.91981	0.0389527
fig|670.1532.peg.3332	Biopolymer transport protein ExbD1	4.91981	0.0389527
fig|670.1532.peg.2557	FIG01199665: hypothetical protein	4.93364	0.000228128
fig|670.1532.peg.1926	Cytochrome c552 precursor (EC 1.7.2.2)	4.93547	0.00194574
fig|670.1532.peg.3166	Aerotaxis sensor receptor protein	4.97195	0.000440955
fig|670.1532.peg.3984	Acyl-CoA dehydrogenase	4.99418	0.000228128
fig|670.1532.peg.1301	Glutamate synthase [NADPH] large chain (EC 1.4.1.13)	5.20742	0.000228128
fig|670.1532.peg.3104	TRAP transporter solute receptor, TAXI family precursor	5.22043	0.000228128
fig|670.1532.peg.3714	Propionate catabolism operon transcriptional regulator of GntR family	5.22402	0.000648257
fig|670.1532.peg.1391	Putative lipase	5.25649	0.000228128
fig|670.1532.peg.3090	Malate synthase-related protein	5.25985	0.00982592
fig|670.1532.peg.4676	L-amino acid ABC transporter (Glu/Asp/His/...), substrate-binding protein AapJ	5.2737	0.000228128
fig|670.1532.peg.3769	sigma-54-dependent transcriptional regulator	5.32211	0.000440955
fig|670.1532.peg.2566	Uncharacterized MFS-type transporter	5.38942	0.00749227
fig|670.1532.peg.663	Putative sodium/proton-dependent alanine carrier protein YrbD	5.43438	0.000228128
fig|670.1532.peg.3110	TraF protein	5.45013	0.000228128
fig|670.1532.peg.1549	hypothetical protein	5.49891	0.0215283
fig|670.1532.peg.3185	Pterin-4-alpha-carbinolamine dehydratase (EC 4.2.1.96)	5.5099	0.000228128
fig|670.1532.peg.2034	Sodium-dependent transporter, SNF family	5.55097	0.000228128
fig|670.1532.peg.2035	hypothetical protein	5.55097	0.000228128
fig|670.1532.peg.2544	Sigma-fimbriae uncharacterized paralogous subunit	5.56433	0.000228128
fig|670.1532.peg.2102	FIG01199914: hypothetical protein	5.60235	0.000228128
fig|670.1532.peg.1698	SAM-dependent methyltransferase	5.63879	0.000228128
fig|670.1532.peg.2546	Sigma-fimbriae chaperone protein	5.72094	0.000228128
fig|670.1532.peg.2547	Sigma-fimbriae usher protein	5.72094	0.000228128
fig|670.1532.peg.2548	Sigma-fimbriae tip adhesin	5.72094	0.000228128
fig|670.1532.peg.3973	Decaheme cytochrome c MtrA	5.7266	0.000228128
fig|670.1532.peg.370	TRAP-type C4-dicarboxylate transport system, periplasmic component	5.80059	0.000228128
fig|670.1532.peg.3972	outer membrane protein, MtrB	5.81611	0.000228128
fig|670.1532.peg.1010	TPR repeat protein	5.84084	0.000228128
fig|670.1532.peg.4325	FIG068086: hypothetical protein	5.87843	0.000228128
fig|670.1532.peg.2672	Secreted trypsin-like serine protease	5.92645	0.000228128
fig|670.1532.peg.3405	FIG01199691: hypothetical protein	6.28935	0.000228128
fig|670.1532.peg.1917	Iron-regulated protein A precursor	6.59075	0.000228128
fig|670.1532.peg.4854	Lysine-arginine-ornithine-binding ABC transporter, substrate-binding protein ArgT (TC 3.A.1.3.1)	6.64384	0.000228128
fig|670.1532.peg.3709	Propionate--CoA ligase (EC 6.2.1.17)	6.68621	0.000228128
fig|670.1532.peg.5014	Putative cytochrome c oxidase, subunit I	6.70833	0.000228128
fig|670.1532.peg.3713	Methylisocitrate lyase (EC 4.1.3.30)	6.80395	0.000228128
fig|670.1532.peg.1392	Long-chain fatty acid transport protein	7.08684	0.000228128
fig|670.1532.peg.3063	Alkaline serine protease	7.17205	0.000228128
fig|670.1532.peg.1670	3-hydroxyacyl-CoA dehydrogenase [isoleucine degradation] (EC 1.1.1.35)	7.62798	0.0378298
fig|670.1532.peg.3712	2-methylcitrate synthase (EC 2.3.3.5)	8.01502	0.000228128
fig|670.1532.peg.2391	PTS system, glucose-specific IIC component / PTS system, glucose-specific IIB component (EC 2.7.1.199)	8.17826	0.000228128
fig|670.1532.peg.3711	2-methylcitrate dehydratase (2-methyl-trans-aconitate forming) (EC 4.2.1.117)	8.21666	0.000228128
fig|670.1532.peg.1699	Coenzyme A ligase	8.34032	0.000228128
fig|670.1532.peg.1671	3-hydroxyisobutyrate dehydrogenase (EC 1.1.1.31)	8.48855	0.0486413
fig|670.1532.peg.1700	ABC transporter, ATP-binding protein 2 (cluster 4, leucine/isoleucine/valine/benzoate)	8.76112	0.000228128
fig|670.1532.peg.3720	TRAP transporter solute receptor, TAXI family precursor	8.80662	0.0193097
fig|670.1532.peg.3623	Acetate permease ActP (cation/acetate symporter)	8.95597	0.000228128
fig|670.1532.peg.4309	Arylsulfatase (EC 3.1.6.1)	9.39336	0.000228128
fig|670.1532.peg.1702	ABC transporter, permease protein 2 (cluster 4, leucine/isoleucine/valine/benzoate)	9.87547	0.00705662
fig|670.1532.peg.1703	ABC transporter, permease protein 1 (cluster 4, leucine/isoleucine/valine/benzoate)	10.8469	0.00982592
fig|670.1532.peg.1705	ABC transporter, ATP-binding protein 1 (cluster 4, leucine/isoleucine/valine/benzoate)	10.8469	0.00982592
fig|670.1532.peg.1701	ABC transporter, substrate-binding protein (cluster 4, leucine/isoleucine/valine/benzoate)	10.9925	0.000228128

## Sheet: Table S9
Supplementary Table S9: List of differential expression genes in 5HP when compared SSW vs TSB
				categories, based on RASTtk
gene ID	descriptions	log2FC	q-value	superclass	class
fig|670.1532.peg.880	Outer membrane porin OmpU	-8.26748	0.000217367	CELL ENVELOPE	Cell Envelope, Capsule and Slime layer
fig|670.1532.peg.504	Outer membrane protein A precursor	-6.8053	0.000217367	CELL ENVELOPE	Cell Envelope, Capsule and Slime layer
fig|670.1532.peg.3043	Outer membrane protein A precursor	-5.17394	0.000217367	CELL ENVELOPE	Cell Envelope, Capsule and Slime layer
fig|670.1532.peg.4785	Tol biopolymer transport system, TolR protein	-4.41608	0.000217367	CELL ENVELOPE	Cell Envelope, Capsule and Slime layer
fig|670.1532.peg.1111	Periplasmic chaperone of outer membrane proteins Skp @ Outer membrane protein H precursor	-3.18662	0.00226198	CELL ENVELOPE	Cell Envelope, Capsule and Slime layer
fig|670.1532.peg.4448	3-deoxy-D-manno-octulosonic acid transferase (EC 2.4.99.12)(EC 2.4.99.13)	-2.56322	0.000217367	CELL ENVELOPE	Cell Envelope, Capsule and Slime layer
fig|670.1532.peg.4865	Outer membrane protein A precursor	-2.48854	0.0393991	CELL ENVELOPE	Cell Envelope, Capsule and Slime layer
fig|670.1532.peg.3809	Lipid A biosynthesis lauroyl acyltransferase (EC 2.3.1.241)	-2.45829	0.000217367	CELL ENVELOPE	Cell Envelope, Capsule and Slime layer
fig|670.1532.peg.4421	Lipid A biosynthesis lauroyl acyltransferase (EC 2.3.1.241)	-2.42823	0.00154281	CELL ENVELOPE	Cell Envelope, Capsule and Slime layer
fig|670.1532.peg.1110	Outer membrane protein assembly factor YaeT	-2.40716	0.000217367	CELL ENVELOPE	Cell Envelope, Capsule and Slime layer
fig|670.1532.peg.839	Lipid A biosynthesis lauroyl acyltransferase (EC 2.3.1.241)	-2.3918	0.000217367	CELL ENVELOPE	Cell Envelope, Capsule and Slime layer
fig|670.1532.peg.4443	dTDP-3-amino-3,6-dideoxy-alpha-D-galactopyranose transaminase (EC 2.6.1.90)	-2.28558	0.0024273	CELL ENVELOPE	Cell Envelope, Capsule and Slime layer
fig|670.1532.peg.4440	dTDP-6-deoxy-3,4-keto-hexulose isomerase (EC 5.3.2.3)	-2.24127	0.00858236	CELL ENVELOPE	Cell Envelope, Capsule and Slime layer
fig|670.1532.peg.1178	Flagellar basal body-associated protein FliL	-5.6024	0.000217367	CELLULAR PROCESSES	Motility and Chemotaxis
fig|670.1532.peg.886	Phosphoglucosamine mutase (EC 5.4.2.10)	-4.81091	0.000217367	CELLULAR PROCESSES	Cell Cycle, Cell Division and Death
fig|670.1532.peg.2305	Chromosome (plasmid) partitioning protein ParA	-4.64741	0.000217367	CELLULAR PROCESSES	Cell Cycle, Cell Division and Death
fig|670.1532.peg.3028	Flagellar basal-body P-ring formation protein FlgA	-3.99605	0.000217367	CELLULAR PROCESSES	Motility and Chemotaxis
fig|670.1532.peg.753	Chromosome (plasmid) partitioning protein ParA	-3.97672	0.000217367	CELLULAR PROCESSES	Cell Cycle, Cell Division and Death
fig|670.1532.peg.5296	mRNA interferase RelE	-3.52585	0.00830184	CELLULAR PROCESSES	Cell Cycle, Cell Division and Death
fig|670.1532.peg.5085	Chromosome (plasmid) partitioning protein ParB	-3.46938	0.000217367	CELLULAR PROCESSES	Cell Cycle, Cell Division and Death
fig|670.1532.peg.5086	Chromosome (plasmid) partitioning protein ParA	-3.46938	0.000217367	CELLULAR PROCESSES	Cell Cycle, Cell Division and Death
fig|670.1532.peg.301	Chromosome (plasmid) partitioning protein ParA	-3.34994	0.000217367	CELLULAR PROCESSES	Cell Cycle, Cell Division and Death
fig|670.1532.peg.2507	Flagellar biosynthesis protein FlhB	-3.31272	0.00136572	CELLULAR PROCESSES	Motility and Chemotaxis
fig|670.1532.peg.2508	Flagellar biosynthesis protein FliR	-3.31272	0.00136572	CELLULAR PROCESSES	Motility and Chemotaxis
fig|670.1532.peg.2509	Flagellar biosynthesis protein FliQ	-3.31272	0.00136572	CELLULAR PROCESSES	Motility and Chemotaxis
fig|670.1532.peg.2028	Chemotaxis protein CheV (EC 2.7.3.-)	-3.20494	0.0152649	CELLULAR PROCESSES	Motility and Chemotaxis
fig|670.1532.peg.496	Chemotaxis protein CheV (EC 2.7.3.-)	-3.00371	0.00888635	CELLULAR PROCESSES	Motility and Chemotaxis
fig|670.1532.peg.3462	Phospho-N-acetylmuramoyl-pentapeptide-transferase (EC 2.7.8.13)	-2.87797	0.000217367	CELLULAR PROCESSES	Cell Cycle, Cell Division and Death
fig|670.1532.peg.3463	UDP-N-acetylmuramoyl-tripeptide--D-alanyl-D-alanine ligase (EC 6.3.2.10)	-2.87797	0.000217367	CELLULAR PROCESSES	Cell Cycle, Cell Division and Death
fig|670.1532.peg.3464	UDP-N-acetylmuramoyl-dipeptide--2,6-diaminopimelate ligase (EC 6.3.2.13)	-2.87797	0.000217367	CELLULAR PROCESSES	Cell Cycle, Cell Division and Death
fig|670.1532.peg.490	Flagellar basal-body rod protein FlgF	-2.74524	0.0379881	CELLULAR PROCESSES	Motility and Chemotaxis
fig|670.1532.peg.484	Flagellar hook-associated protein FlgL	-2.72128	0.024033	CELLULAR PROCESSES	Motility and Chemotaxis
fig|670.1532.peg.678	Cytoskeleton protein RodZ	-2.71487	0.000217367	CELLULAR PROCESSES	Cell Cycle, Cell Division and Death
fig|670.1532.peg.4004	Thioredoxin reductase (EC 1.8.1.9)	-2.65053	0.000620429	CELLULAR PROCESSES	Cell Cycle, Cell Division and Death
fig|670.1532.peg.1191	Chemotaxis response - phosphatase CheZ	-2.63025	0.0258377	CELLULAR PROCESSES	Motility and Chemotaxis
fig|670.1532.peg.3458	UDP-N-acetylmuramate--L-alanine ligase (EC 6.3.2.8)	-2.59254	0.00743664	CELLULAR PROCESSES	Cell Cycle, Cell Division and Death
fig|670.1532.peg.3364	FIG00003370: Multicopper polyphenol oxidase	-2.56874	0.0100003	CELLULAR PROCESSES	Cell Cycle, Cell Division and Death
fig|670.1532.peg.1193	Chemotaxis response regulator protein-glutamate methylesterase CheB (EC 3.1.1.61)	-2.47372	0.0201226	CELLULAR PROCESSES	Motility and Chemotaxis
fig|670.1532.peg.5298	RelB/StbD replicon stabilization protein (antitoxin to RelE/StbE)	-2.36223	0.000217367	CELLULAR PROCESSES	Cell Cycle, Cell Division and Death
fig|670.1532.peg.4821	Membrane Protein Functionally coupled to the MukBEF Chromosome Partitioning Mechanism	-2.34981	0.0286016	CELLULAR PROCESSES	Cell Cycle, Cell Division and Death
fig|670.1532.peg.2499	Flagellar hook-length control protein FliK	-2.34125	0.007726	CELLULAR PROCESSES	Motility and Chemotaxis
fig|670.1532.peg.2501	Flagellar biosynthesis protein FliS	-2.34125	0.007726	CELLULAR PROCESSES	Motility and Chemotaxis
fig|670.1532.peg.1163	Flagellar protein FlaG	-2.24563	0.0167953	CELLULAR PROCESSES	Motility and Chemotaxis
fig|670.1532.peg.2495	Flagellar motor rotation protein MotB	-2.14185	0.00434648	CELLULAR PROCESSES	Motility and Chemotaxis
fig|670.1532.peg.2496	Flagellar motor rotation protein MotA	-2.14185	0.00434648	CELLULAR PROCESSES	Motility and Chemotaxis
fig|670.1532.peg.2510	Flagellar biosynthesis protein FliP	-2.12123	0.000217367	CELLULAR PROCESSES	Motility and Chemotaxis
fig|670.1532.peg.3461	UDP-N-acetylmuramoyl-L-alanine--D-glutamate ligase (EC 6.3.2.9)	-2.09518	0.0450906	CELLULAR PROCESSES	Cell Cycle, Cell Division and Death
fig|670.1532.peg.4432	Phosphopantetheine adenylyltransferase (EC 2.7.7.3)	-2.09184	0.000217367	CELLULAR PROCESSES	Cell Cycle, Cell Division and Death
fig|670.1532.peg.754	Chromosome (plasmid) partitioning protein ParB	-2.07253	0.000217367	CELLULAR PROCESSES	Cell Cycle, Cell Division and Death
fig|670.1532.peg.495	Chemotaxis protein methyltransferase CheR (EC 2.1.1.80)	-2.03002	0.00974698	CELLULAR PROCESSES	Motility and Chemotaxis
fig|670.1532.peg.4850	Exodeoxyribonuclease III (EC 3.1.11.2)	-5.70391	0.000217367	DNA PROCESSING	DNA Processing
fig|670.1532.peg.4222	ATP-dependent DNA helicase UvrD/PcrA (EC 3.6.4.12)	-4.19093	0.000217367	DNA PROCESSING	DNA Processing
fig|670.1532.peg.594	Xanthine-guanine phosphoribosyltransferase (EC 2.4.2.22)	-4.15921	0.000217367	DNA PROCESSING	DNA Processing
fig|670.1532.peg.4808	Crossover junction endodeoxyribonuclease RuvC (EC 3.1.22.4)	-3.83204	0.000217367	DNA PROCESSING	DNA Processing
fig|670.1532.peg.2263	Methylated-DNA--protein-cysteine methyltransferase (EC 2.1.1.63)	-3.5652	0.000217367	DNA PROCESSING	DNA Processing
fig|670.1532.peg.916	Error-prone repair protein UmuD	-3.4683	0.000217367	DNA PROCESSING	DNA Processing
fig|670.1532.peg.3484	DNA topoisomerase IV subunit A (EC 5.99.1.3)	-3.45688	0.000217367	DNA PROCESSING	DNA Processing
fig|670.1532.peg.2152	Recombination protein RecR	-3.40369	0.000217367	DNA PROCESSING	DNA Processing
fig|670.1532.peg.2892	ATP-dependent DNA helicase Rep	-3.28802	0.000217367	DNA PROCESSING	DNA Processing
fig|670.1532.peg.596	Cytosol nonspecific dipeptidase (EC 3.4.13.18)	-3.24575	0.000217367	DNA PROCESSING	DNA Processing
fig|670.1532.peg.915	Error-prone, lesion bypass DNA polymerase V (UmuC)	-3.08222	0.000217367	DNA PROCESSING	DNA Processing
fig|670.1532.peg.2026	DNA polymerase-like protein PA0670	-2.92092	0.000217367	DNA PROCESSING	DNA Processing
fig|670.1532.peg.739	DNA gyrase subunit B (EC 5.99.1.3)	-2.81728	0.000217367	DNA PROCESSING	DNA Processing
fig|670.1532.peg.4995	A/G-specific adenine glycosylase (EC 3.2.2.-)	-2.7911	0.000217367	DNA PROCESSING	DNA Processing
fig|670.1532.peg.1042	Exodeoxyribonuclease V gamma chain (EC 3.1.11.5)	-2.75973	0.000217367	DNA PROCESSING	DNA Processing
fig|670.1532.peg.1929	DNA gyrase subunit A (EC 5.99.1.3)	-2.51216	0.000217367	DNA PROCESSING	DNA Processing
fig|670.1532.peg.1574	Exonuclease SbcC	-2.42839	0.000217367	DNA PROCESSING	DNA Processing
fig|670.1532.peg.3423	Endonuclease IV (EC 3.1.21.2)	-2.33979	0.000217367	DNA PROCESSING	DNA Processing
fig|670.1532.peg.4747	Replication-associated recombination protein RarA	-2.31678	0.00403103	DNA PROCESSING	DNA Processing
fig|670.1532.peg.2842	DNA recombination protein RmuC	-2.25215	0.0269333	DNA PROCESSING	DNA Processing
fig|670.1532.peg.1575	Exonuclease SbcD	-2.14528	0.0445042	DNA PROCESSING	DNA Processing
fig|670.1532.peg.740	DNA recombination and repair protein RecF	-2.1179	0.0243957	DNA PROCESSING	DNA Processing
fig|670.1532.peg.539	Leucyl-tRNA synthetase (EC 6.1.1.4)	-2.09785	0.000217367	DNA PROCESSING	DNA Processing
fig|670.1532.peg.626	Type I restriction-modification system, restriction subunit R (EC 3.1.21.3)	-2.02043	0.000217367	DNA PROCESSING	DNA Processing
fig|670.1532.peg.1043	Exodeoxyribonuclease V beta chain (EC 3.1.11.5)	-1.96282	0.000217367	DNA PROCESSING	DNA Processing
fig|670.1532.peg.1044	Exodeoxyribonuclease V alpha chain (EC 3.1.11.5)	-1.96282	0.000217367	DNA PROCESSING	DNA Processing
fig|670.1532.peg.1383	Formate efflux transporter FocA	-7.60028	0.000217367	ENERGY	Energy and Precursor Metabolites Generation
fig|670.1532.peg.3151	Acetate kinase (EC 2.7.2.1)	-6.17386	0.000217367	ENERGY	Energy and Precursor Metabolites Generation
fig|670.1532.peg.758	ATP synthase F0 sector subunit b (EC 3.6.3.14)	-5.34527	0.000217367	ENERGY	Respiration
fig|670.1532.peg.756	ATP synthase F0 sector subunit a (EC 3.6.3.14)	-5.02463	0.000217367	ENERGY	Respiration
fig|670.1532.peg.2205	Lactoylglutathione lyase	-4.87167	0.000217367	ENERGY	Energy and Precursor Metabolites Generation
fig|670.1532.peg.2141	Lactoylglutathione lyase (EC 4.4.1.5)	-4.85723	0.000217367	ENERGY	Energy and Precursor Metabolites Generation
fig|670.1532.peg.763	ATP synthase epsilon chain (EC 3.6.3.14)	-4.82252	0.000217367	ENERGY	Respiration
fig|670.1532.peg.4534	Anaerobic dimethyl sulfoxide reductase chaperone DmsD	-4.32898	0.000217367	ENERGY	Respiration
fig|670.1532.peg.151	Triosephosphate isomerase (EC 5.3.1.1)	-4.20002	0.000217367	ENERGY	Energy and Precursor Metabolites Generation
fig|670.1532.peg.4187	Pyruvate formate-lyase activating enzyme (EC 1.97.1.4)	-4.04222	0.000217367	ENERGY	Energy and Precursor Metabolites Generation
fig|670.1532.peg.755	ATP synthase protein I	-4.02445	0.000217367	ENERGY	Respiration
fig|670.1532.peg.2180	Trimethylamine-N-oxide reductase associated c-type cytochrome, TorY	-3.85761	0.000217367	ENERGY	Respiration
fig|670.1532.peg.761	ATP synthase gamma chain (EC 3.6.3.14)	-3.70088	0.000217367	ENERGY	Respiration
fig|670.1532.peg.5147	Phosphoenolpyruvate carboxylase (EC 4.1.1.31)	-3.68206	0.000217367	ENERGY	Energy and Precursor Metabolites Generation
fig|670.1532.peg.759	ATP synthase delta chain (EC 3.6.3.14)	-3.58123	0.000217367	ENERGY	Respiration
fig|670.1532.peg.762	ATP synthase beta chain (EC 3.6.3.14)	-3.48698	0.000217367	ENERGY	Respiration
fig|670.1532.peg.5117	Glucose-6-phosphate isomerase (EC 5.3.1.9)	-3.44505	0.000217367	ENERGY	Energy and Precursor Metabolites Generation
fig|670.1532.peg.1198	ABC transporter involved in cytochrome c biogenesis, ATPase component CcmA	-3.43299	0.000217367	ENERGY	Respiration
fig|670.1532.peg.4260	Cytochrome O ubiquinol oxidase subunit I (EC 1.10.3.-)	-3.41597	0.000217367	ENERGY	Respiration
fig|670.1532.peg.4261	Cytochrome O ubiquinol oxidase subunit III (EC 1.10.3.-)	-3.41597	0.000217367	ENERGY	Respiration
fig|670.1532.peg.4262	Cytochrome O ubiquinol oxidase subunit IV (EC 1.10.3.-)	-3.41597	0.000217367	ENERGY	Respiration
fig|670.1532.peg.3773	6-phosphogluconolactonase (EC 3.1.1.31), eukaryotic type	-3.25367	0.000217367	ENERGY	Energy and Precursor Metabolites Generation
fig|670.1532.peg.3774	Glucose-6-phosphate 1-dehydrogenase (EC 1.1.1.49)	-3.25367	0.000217367	ENERGY	Energy and Precursor Metabolites Generation
fig|670.1532.peg.4803	Cytochrome d ubiquinol oxidase subunit II (EC 1.10.3.-)	-3.25296	0.000217367	ENERGY	Respiration
fig|670.1532.peg.760	ATP synthase alpha chain (EC 3.6.3.14)	-3.16569	0.000217367	ENERGY	Respiration
fig|670.1532.peg.4616	Type cbb3 cytochrome oxidase biogenesis protein CcoS, involved in heme b insertion	-3.06285	0.010991	ENERGY	Respiration
fig|670.1532.peg.3148	D-lactate dehydrogenase (EC 1.1.1.28)	-2.98053	0.000217367	ENERGY	Energy and Precursor Metabolites Generation
fig|670.1532.peg.2111	Acetaldehyde dehydrogenase (EC 1.2.1.10) / Alcohol dehydrogenase (EC 1.1.1.1)	-2.92896	0.000217367	ENERGY	Energy and Precursor Metabolites Generation
fig|670.1532.peg.4259	Cytochrome O ubiquinol oxidase subunit II (EC 1.10.3.-)	-2.87396	0.000217367	ENERGY	Respiration
fig|670.1532.peg.3597	Fumarate reductase subunit C	-2.8581	0.000217367	ENERGY	Respiration
fig|670.1532.peg.3595	Fumarate reductase flavoprotein subunit (EC 1.3.5.4)	-2.81547	0.000217367	ENERGY	Respiration
fig|670.1532.peg.3596	Fumarate reductase iron-sulfur protein (EC 1.3.5.4)	-2.81547	0.000217367	ENERGY	Respiration
fig|670.1532.peg.4804	Cytochrome d ubiquinol oxidase subunit I (EC 1.10.3.-)	-2.78654	0.000217367	ENERGY	Respiration
fig|670.1532.peg.2364	Putative oxidoreductase SMc00968	-2.7729	0.000217367	ENERGY	Respiration
fig|670.1532.peg.757	ATP synthase F0 sector subunit c (EC 3.6.3.14)	-2.7397	0.000217367	ENERGY	Respiration
fig|670.1532.peg.3598	Fumarate reductase subunit D	-2.66621	0.000217367	ENERGY	Respiration
fig|670.1532.peg.2200	Lactoylglutathione lyase	-2.65631	0.000217367	ENERGY	Energy and Precursor Metabolites Generation
fig|670.1532.peg.3584	2,3-bisphosphoglycerate-independent phosphoglycerate mutase (EC 5.4.2.12)	-2.55451	0.000217367	ENERGY	Energy and Precursor Metabolites Generation
fig|670.1532.peg.5022	Fructose-bisphosphate aldolase class II (EC 4.1.2.13)	-2.52292	0.000217367	ENERGY	Energy and Precursor Metabolites Generation
fig|670.1532.peg.2132	NAD-dependent glyceraldehyde-3-phosphate dehydrogenase (EC 1.2.1.12)	-2.51144	0.000217367	ENERGY	Energy and Precursor Metabolites Generation
fig|670.1532.peg.2179	Trimethylamine-N-oxide reductase (EC 1.7.2.3), TorZ	-2.24508	0.000217367	ENERGY	Respiration
fig|670.1532.peg.3609	6-phosphofructokinase (EC 2.7.1.11)	-2.19399	0.000217367	ENERGY	Energy and Precursor Metabolites Generation
fig|670.1532.peg.2075	BioD-like N-terminal domain / Phosphate acetyltransferase (EC 2.3.1.8)	-2.16589	0.000217367	ENERGY	Energy and Precursor Metabolites Generation
fig|670.1532.peg.4304	Trimethylamine-N-oxide sensor histidine kinase TorS (EC 2.7.13.3)	-2.13186	0.0191431	ENERGY	Respiration
fig|670.1532.peg.2464	2,3-butanediol dehydrogenase, R-alcohol forming, (R)- and (S)-acetoin-specific (EC 1.1.1.4)	-2.12537	0.0352568	ENERGY	Energy and Precursor Metabolites Generation
fig|670.1532.peg.2001	Tetrathionate reductase two-component response regulator	-2.11046	0.000217367	ENERGY	Respiration
fig|670.1532.peg.1068	Na(+)-translocating NADH-quinone reductase subunit B (EC 1.6.5.8)	-2.03754	0.000217367	ENERGY	Respiration
fig|670.1532.peg.1069	Na(+)-translocating NADH-quinone reductase subunit C (EC 1.6.5.8)	-2.03754	0.000217367	ENERGY	Respiration
fig|670.1532.peg.1070	Na(+)-translocating NADH-quinone reductase subunit D (EC 1.6.5.8)	-2.03754	0.000217367	ENERGY	Respiration
fig|670.1532.peg.1921	Cytochrome c-type biogenesis protein CcmG/DsbE, thiol:disulfide oxidoreductase	-2.0268	0.03213	ENERGY	Respiration
fig|670.1532.peg.2871	4-hydroxy-2-oxoglutarate aldolase (EC 4.1.3.16) @ 2-dehydro-3-deoxyphosphogluconate aldolase (EC 4.1.2.14)	2.21952	0.0393161	ENERGY	Energy and Precursor Metabolites Generation
fig|670.1532.peg.2635	Putative oxidoreductase YncB	2.41248	0.0445042	ENERGY	Respiration
fig|670.1532.peg.3626	Fumarate hydratase class II (EC 4.2.1.2)	2.46871	0.000217367	ENERGY	Energy and Precursor Metabolites Generation
fig|670.1532.peg.3916	Trimethylamine-N-oxide reductase (EC 1.7.2.3), TorA	2.60003	0.000217367	ENERGY	Respiration
fig|670.1532.peg.59	Malate dehydrogenase (EC 1.1.1.37)	2.75474	0.00450591	ENERGY	Energy and Precursor Metabolites Generation
fig|670.1532.peg.699	Isocitrate lyase (EC 4.1.3.1)	2.80178	0.000217367	ENERGY	Energy and Precursor Metabolites Generation
fig|670.1532.peg.4322	Methylglyoxal synthase (EC 4.2.3.3)	3.16125	0.00357449	ENERGY	Energy and Precursor Metabolites Generation
fig|670.1532.peg.4254	Branched-chain acyl-CoA dehydrogenase (EC 1.3.99.12)	3.82217	0.00136572	ENERGY	Energy and Precursor Metabolites Generation
fig|670.1532.peg.3631	Acetyl-CoA synthetase (EC 6.2.1.1)	3.86432	0.000217367	ENERGY	Energy and Precursor Metabolites Generation
fig|670.1532.peg.2851	Methylglyoxal synthase (EC 4.2.3.3)	3.91313	0.0051498	ENERGY	Energy and Precursor Metabolites Generation
fig|670.1532.peg.4511	Alcohol dehydrogenase (EC 1.1.1.1)	4.01784	0.000421242	ENERGY	Energy and Precursor Metabolites Generation
fig|670.1532.peg.3198	Alcohol dehydrogenase (EC 1.1.1.1)	4.97072	0.000217367	ENERGY	Energy and Precursor Metabolites Generation
fig|670.1532.peg.2719	NADP-dependent glyceraldehyde-3-phosphate dehydrogenase (EC 1.2.1.13)	5.57694	0.000217367	ENERGY	Energy and Precursor Metabolites Generation
fig|670.1532.peg.3225	Cytochrome c oxidase polypeptide III (EC 1.9.3.1)	6.68581	0.000217367	ENERGY	Respiration
fig|670.1532.peg.4275	Dihydrolipoamide acyltransferase component of branched-chain alpha-keto acid dehydrogenase complex (EC 2.3.1.168)	9.22976	0.000217367	ENERGY	Energy and Precursor Metabolites Generation
fig|670.1532.peg.4276	Branched-chain alpha-keto acid dehydrogenase, E1 component, beta subunit (EC 1.2.4.4)	9.22976	0.000217367	ENERGY	Energy and Precursor Metabolites Generation
fig|670.1532.peg.4277	Branched-chain alpha-keto acid dehydrogenase, E1 component, alpha subunit (EC 1.2.4.4)	9.22976	0.000217367	ENERGY	Energy and Precursor Metabolites Generation
fig|670.1532.peg.1673	Enoyl-CoA hydratase (EC 4.2.1.17) => degradation of branched-chain amino acids and alpha-keto acids	9.97417	0.019622	ENERGY	Energy and Precursor Metabolites Generation
fig|670.1532.peg.1579	T6SS component Hcp	-7.74497	0.000217367	MEMBRANE TRANSPORT	Membrane Transport
fig|670.1532.peg.2211	Inner-membrane proton/drug antiporter (MSF type) of tripartite multidrug efflux system	-5.77487	0.000217367	MEMBRANE TRANSPORT	Membrane Transport
fig|670.1532.peg.2212	Membrane fusion component of MSF-type tripartite multidrug efflux system	-5.77487	0.000217367	MEMBRANE TRANSPORT	Membrane Transport
fig|670.1532.peg.1585	T6SS component TssC (ImpC/VipB)	-4.95231	0.000217367	MEMBRANE TRANSPORT	Membrane Transport
fig|670.1532.peg.540	LPS-assembly lipoprotein LptE	-4.63775	0.000217367	MEMBRANE TRANSPORT	Membrane Transport
fig|670.1532.peg.3394	Transcriptional activator NhaR	-4.60315	0.000217367	MEMBRANE TRANSPORT	Membrane Transport
fig|670.1532.peg.4490	T6SS component TssC (ImpC/VipB)	-4.47433	0.00154281	MEMBRANE TRANSPORT	Membrane Transport
fig|670.1532.peg.1596	T6SS Serine/threonine protein kinase (EC 2.7.11.1) PpkA	-4.45856	0.000217367	MEMBRANE TRANSPORT	Membrane Transport
fig|670.1532.peg.1584	T6SS associated component TagJ (ImpE)	-4.14412	0.000217367	MEMBRANE TRANSPORT	Membrane Transport
fig|670.1532.peg.1590	T6SS associated component TagF (ImpM)	-3.82243	0.000217367	MEMBRANE TRANSPORT	Membrane Transport
fig|670.1532.peg.1591	T6SS component TssM (IcmF/VasK)	-3.82243	0.000217367	MEMBRANE TRANSPORT	Membrane Transport
fig|670.1532.peg.4482	VgrG protein	-3.5598	0.000217367	MEMBRANE TRANSPORT	Membrane Transport
fig|670.1532.peg.826	Type IV pilin PilA	-3.54065	0.000217367	MEMBRANE TRANSPORT	Membrane Transport
fig|670.1532.peg.5131	3-dehydroquinate synthase (EC 4.2.3.4)	-3.12823	0.000217367	MEMBRANE TRANSPORT	Membrane Transport
fig|670.1532.peg.5135	Type IV pilus biogenesis protein PilO	-3.11556	0.000217367	MEMBRANE TRANSPORT	Membrane Transport
fig|670.1532.peg.5136	Type IV pilus biogenesis protein PilN	-3.11556	0.000217367	MEMBRANE TRANSPORT	Membrane Transport
fig|670.1532.peg.5137	Type IV pilus biogenesis protein PilM	-3.11556	0.000217367	MEMBRANE TRANSPORT	Membrane Transport
fig|670.1532.peg.1578	VgrG protein	-2.94691	0.0286016	MEMBRANE TRANSPORT	Membrane Transport
fig|670.1532.peg.4499	T6SS secretion lipoprotein TssJ (VasD)	-2.81401	0.000217367	MEMBRANE TRANSPORT	Membrane Transport
fig|670.1532.peg.1593	T6SS component TssK (ImpJ/VasE)	-2.78837	0.0108496	MEMBRANE TRANSPORT	Membrane Transport
fig|670.1532.peg.4481	T6SS component Hcp	-2.76629	0.000217367	MEMBRANE TRANSPORT	Membrane Transport
fig|670.1532.peg.1595	T6SS forkhead associated domain protein ImpI/VasC	-2.73361	0.000217367	MEMBRANE TRANSPORT	Membrane Transport
fig|670.1532.peg.3604	Mg(2+)-transport-ATPase-associated protein MgtC	-2.72775	0.000217367	MEMBRANE TRANSPORT	Membrane Transport
fig|670.1532.peg.2079	Oligopeptide ABC transporter, ATP-binding protein OppF (TC 3.A.1.5.1)	-2.19993	0.000217367	MEMBRANE TRANSPORT	Membrane Transport
fig|670.1532.peg.2080	Oligopeptide ABC transporter, ATP-binding protein OppD (TC 3.A.1.5.1)	-2.19993	0.000217367	MEMBRANE TRANSPORT	Membrane Transport
fig|670.1532.peg.838	Uncharacterized efflux ABC transporter, permease protein YadH	-2.00087	0.000217367	MEMBRANE TRANSPORT	Membrane Transport
fig|670.1532.peg.4158	Lead, cadmium, zinc and mercury transporting ATPase (EC 3.6.3.3) (EC 3.6.3.5); Copper-translocating P-type ATPase (EC 3.6.3.4)	2.0361	0.000217367	MEMBRANE TRANSPORT	Membrane Transport
fig|670.1532.peg.2888	Dipeptide ABC transporter, ATP-binding protein DppD (TC 3.A.1.5.2)	2.19287	0.000217367	MEMBRANE TRANSPORT	Membrane Transport
fig|670.1532.peg.2887	Dipeptide ABC transporter, substrate-binding protein DppA (TC 3.A.1.5.2)	4.01084	0.000217367	MEMBRANE TRANSPORT	Membrane Transport
fig|670.1532.peg.1003	Von Willebrand factor type A domain protein, associated with Flp pilus assembly	4.20278	0.00154281	MEMBRANE TRANSPORT	Membrane Transport
fig|670.1532.peg.1007	Type II/IV secretion system ATP hydrolase TadA/VirB11/CpaF, TadA subfamily	4.41062	0.000217367	MEMBRANE TRANSPORT	Membrane Transport
fig|670.1532.peg.2623	Azurin	4.44509	0.000217367	MEMBRANE TRANSPORT	Membrane Transport
fig|670.1532.peg.1006	Type II/IV secretion system ATPase TadZ/CpaE, associated with Flp pilus assembly	5.0133	0.000217367	MEMBRANE TRANSPORT	Membrane Transport
fig|670.1532.peg.1000	Flp pilus assembly protein RcpC/CpaB	5.56733	0.000217367	MEMBRANE TRANSPORT	Membrane Transport
fig|670.1532.peg.999	Predicted ATPase with chaperone activity, associated with Flp pilus assembly	5.72784	0.000217367	MEMBRANE TRANSPORT	Membrane Transport
fig|670.1532.peg.1001	Type II/IV secretion system secretin RcpA/CpaC, associated with Flp pilus assembly	5.90123	0.000217367	MEMBRANE TRANSPORT	Membrane Transport
fig|670.1532.peg.997	Flp pilus assembly protein, pilin Flp	6.36874	0.000217367	MEMBRANE TRANSPORT	Membrane Transport
fig|670.1532.peg.998	Type IV prepilin peptidase TadV/CpaA	6.36874	0.000217367	MEMBRANE TRANSPORT	Membrane Transport
fig|670.1532.peg.1369	Conserved uncharacterized protein CreA	-8.13504	0.000217367	METABOLISM	Secondary Metabolism
fig|670.1532.peg.1335	Glycine cleavage system H protein	-7.0178	0.000217367	METABOLISM	Amino Acids and Derivatives
fig|670.1532.peg.3632	3-dehydroquinate dehydratase II (EC 4.2.1.10)	-5.91179	0.000217367	METABOLISM	Amino Acids and Derivatives
fig|670.1532.peg.4063	Alpha-ribazole-5'-phosphate phosphatase (EC 3.1.3.73)	-5.64136	0.000217367	METABOLISM	Cofactors, Vitamins, Prosthetic Groups
fig|670.1532.peg.689	Iron-sulfur cluster regulator IscR	-5.5546	0.000217367	METABOLISM	Cofactors, Vitamins, Prosthetic Groups
fig|670.1532.peg.2626	Mannose-6-phosphate isomerase (EC 5.3.1.8)	-5.513	0.000217367	METABOLISM	Carbohydrates
fig|670.1532.peg.3615	tRNA (cytidine(34)-2'-O)-methyltransferase (EC 2.1.1.207)	-5.50118	0.000217367	METABOLISM	Cofactors, Vitamins, Prosthetic Groups
fig|670.1532.peg.4166	Thiamine kinase (EC 2.7.1.89) @ Adenosylcobinamide kinase (EC 2.7.1.156)	-5.31476	0.000217367	METABOLISM	Cofactors, Vitamins, Prosthetic Groups
fig|670.1532.peg.582	Phosphatidylglycerophosphatase A (EC 3.1.3.27)	-5.23301	0.000217367	METABOLISM	Fatty Acids, Lipids, and Isoprenoids
fig|670.1532.peg.5031	5-formyltetrahydrofolate cyclo-ligase (EC 6.3.3.2)	-5.11812	0.000217367	METABOLISM	Cofactors, Vitamins, Prosthetic Groups
fig|670.1532.peg.721	Protoporphyrinogen IX oxidase, oxygen-independent, HemG	-5.09552	0.000217367	METABOLISM	Cofactors, Vitamins, Prosthetic Groups
fig|670.1532.peg.1113	3-hydroxyacyl-[acyl-carrier-protein] dehydratase, FabZ form (EC 4.2.1.59)	-5.02952	0.000217367	METABOLISM	Fatty Acids, Lipids, and Isoprenoids
fig|670.1532.peg.2161	Colicin V production protein	-4.9101	0.000217367	METABOLISM	Secondary Metabolism
fig|670.1532.peg.1505	Ribonucleotide reductase of class III (anaerobic), large subunit (EC 1.17.4.2)	-4.90124	0.000217367	METABOLISM	Nucleosides and Nucleotides
fig|670.1532.peg.3390	FMN adenylyltransferase (EC 2.7.7.2) / Riboflavin kinase (EC 2.7.1.26)	-4.75596	0.000217367	METABOLISM	Cofactors, Vitamins, Prosthetic Groups
fig|670.1532.peg.3371	Transcriptional repressor protein TrpR	-4.48748	0.000217367	METABOLISM	Amino Acids and Derivatives
fig|670.1532.peg.68	Flavin prenyltransferase UbiX	-4.35149	0.000217367	METABOLISM	Cofactors, Vitamins, Prosthetic Groups
fig|670.1532.peg.3684	Chorismate--pyruvate lyase (EC 4.1.3.40)	-4.34112	0.000217367	METABOLISM	Cofactors, Vitamins, Prosthetic Groups
fig|670.1532.peg.5029	D-3-phosphoglycerate dehydrogenase (EC 1.1.1.95)	-4.27979	0.000217367	METABOLISM	Amino Acids and Derivatives
fig|670.1532.peg.2438	1,4-alpha-glucan (glycogen) branching enzyme, GH-13-type (EC 2.4.1.18)	-4.20154	0.000217367	METABOLISM	Carbohydrates
fig|670.1532.peg.1395	1,4-dihydroxy-2-naphthoyl-CoA hydrolase (EC 3.1.2.28) in menaquinone biosynthesis	-4.15859	0.000217367	METABOLISM	Cofactors, Vitamins, Prosthetic Groups
fig|670.1532.peg.3170	Arginase/agmatinase/formimionoglutamate hydrolase, arginase family	-4.14301	0.000217367	METABOLISM	Amino Acids and Derivatives
fig|670.1532.peg.4031	Histidine utilization repressor	-4.03204	0.000217367	METABOLISM	Amino Acids and Derivatives
fig|670.1532.peg.2915	Adenylosuccinate synthetase (EC 6.3.4.4)	-3.88011	0.000217367	METABOLISM	Nucleosides and Nucleotides
fig|670.1532.peg.1338	Aminomethyltransferase (glycine cleavage system T protein) (EC 2.1.2.10)	-3.83098	0.000217367	METABOLISM	Amino Acids and Derivatives
fig|670.1532.peg.1504	Ribonucleotide reductase of class III (anaerobic), activating protein (EC 1.97.1.4)	-3.80634	0.000217367	METABOLISM	Nucleosides and Nucleotides
fig|670.1532.peg.1897	Aspartate aminotransferase (EC 2.6.1.1)	-3.74939	0.000217367	METABOLISM	Amino Acids and Derivatives
fig|670.1532.peg.4468	GDP-mannose 4,6-dehydratase (EC 4.2.1.47)	-3.73769	0.000217367	METABOLISM	Carbohydrates
fig|670.1532.peg.2766	2-keto-3-deoxy-D-arabino-heptulosonate-7-phosphate synthase I alpha (EC 2.5.1.54)	-3.68517	0.000995188	METABOLISM	Amino Acids and Derivatives
fig|670.1532.peg.3507	Acyl-phosphate:glycerol-3-phosphate O-acyltransferase PlsY (EC 2.3.1.n3)	-3.56696	0.000217367	METABOLISM	Fatty Acids, Lipids, and Isoprenoids
fig|670.1532.peg.5132	Shikimate kinase I (EC 2.7.1.71)	-3.5338	0.000217367	METABOLISM	Amino Acids and Derivatives
fig|670.1532.peg.1932	Ribonucleotide reductase of class Ia (aerobic), beta subunit (EC 1.17.4.1)	-3.52255	0.000217367	METABOLISM	Nucleosides and Nucleotides
fig|670.1532.peg.1405	Enoyl-[acyl-carrier-protein] reductase [NADH] (EC 1.3.1.9), FabV => refractory to triclosan	-3.488	0.000217367	METABOLISM	Fatty Acids, Lipids, and Isoprenoids
fig|670.1532.peg.1866	ADP-ribose pyrophosphatase (EC 3.6.1.13)	-3.44546	0.000217367	METABOLISM	Metabolite damage and its repair or mitigation
fig|670.1532.peg.616	NAD kinase (EC 2.7.1.23)	-3.40564	0.000217367	METABOLISM	Cofactors, Vitamins, Prosthetic Groups
fig|670.1532.peg.1952	Anthranilate synthase, aminase component (EC 4.1.3.27)	-3.37391	0.00259616	METABOLISM	Amino Acids and Derivatives
fig|670.1532.peg.203	Aspartate carbamoyltransferase regulatory chain (PyrI)	-3.37185	0.0113471	METABOLISM	Nucleosides and Nucleotides
fig|670.1532.peg.4000	Phosphoserine aminotransferase (EC 2.6.1.52)	-3.32829	0.018243	METABOLISM	Cofactors, Vitamins, Prosthetic Groups
fig|670.1532.peg.2941	Phosphoserine phosphatase (EC 3.1.3.3)	-3.21663	0.000217367	METABOLISM	Amino Acids and Derivatives
fig|670.1532.peg.3386	4-hydroxy-3-methylbut-2-enyl diphosphate reductase (EC 1.17.7.4)	-3.18511	0.000217367	METABOLISM	Fatty Acids, Lipids, and Isoprenoids
fig|670.1532.peg.4894	3-polyprenyl-4-hydroxybenzoate carboxy-lyase (EC 4.1.1.98)	-3.16273	0.000217367	METABOLISM	Cofactors, Vitamins, Prosthetic Groups
fig|670.1532.peg.1107	Phosphatidate cytidylyltransferase (EC 2.7.7.41)	-3.12226	0.000217367	METABOLISM	Fatty Acids, Lipids, and Isoprenoids
fig|670.1532.peg.205	Acyl-CoA:1-acyl-sn-glycerol-3-phosphate acyltransferase (EC 2.3.1.51) @ Acyl-ACP:1-acyl-sn-glycerol-3-phosphate acyltransferase (EC 2.3.1.n4)	-3.08234	0.000217367	METABOLISM	Fatty Acids, Lipids, and Isoprenoids
fig|670.1532.peg.476	Sulfate transporter, CysZ-type	-3.08111	0.0147475	METABOLISM	Amino Acids and Derivatives
fig|670.1532.peg.3074	Pyrimidine 5'-nucleotidase YjjG (EC 3.1.3.5)	-3.03251	0.000217367	METABOLISM	Metabolite damage and its repair or mitigation
fig|670.1532.peg.3376	Chorismate mutase I (EC 5.4.99.5) / Cyclohexadienyl dehydrogenase (EC 1.3.1.12)(EC 1.3.1.43)	-3.03237	0.000217367	METABOLISM	Amino Acids and Derivatives
fig|670.1532.peg.3050	2-aminoethylphosphonate uptake and metabolism regulator	-3.01971	0.000217367	METABOLISM	Phosphate Metabolism
fig|670.1532.peg.388	(3R)-hydroxymyristoyl-[ACP] dehydratase (EC 4.2.1.-)	-3.01946	0.000217367	METABOLISM	Fatty Acids, Lipids, and Isoprenoids
fig|670.1532.peg.389	FIG143263: Glycosyl transferase / Lysophospholipid acyltransferase	-3.01946	0.000217367	METABOLISM	Fatty Acids, Lipids, and Isoprenoids
fig|670.1532.peg.390	Putative histidine ammonia-lyase protein	-3.01946	0.000217367	METABOLISM	Fatty Acids, Lipids, and Isoprenoids
fig|670.1532.peg.391	FIG002571: 4-hydroxybenzoyl-CoA thioesterase domain protein	-3.01946	0.000217367	METABOLISM	Fatty Acids, Lipids, and Isoprenoids
fig|670.1532.peg.392	FIG027190: Putative transmembrane protein	-3.01946	0.000217367	METABOLISM	Fatty Acids, Lipids, and Isoprenoids
fig|670.1532.peg.393	FIG021862: membrane protein, exporter	-3.01946	0.000217367	METABOLISM	Fatty Acids, Lipids, and Isoprenoids
fig|670.1532.peg.394	FIG035331: hypothetical protein	-3.01946	0.000217367	METABOLISM	Fatty Acids, Lipids, and Isoprenoids
fig|670.1532.peg.2940	Spermidine/putrescine import ABC transporter ATP-binding protein PotA (TC 3.A.1.11.1)	-2.90082	0.000217367	METABOLISM	Amino Acids and Derivatives
fig|670.1532.peg.1049	HesA/MoeB/ThiF family protein => sulfur transfer pathway protein CsdL	-2.8805	0.000217367	METABOLISM	Amino Acids and Derivatives
fig|670.1532.peg.89	Sulfate adenylyltransferase subunit 2 (EC 2.7.7.4)	-2.87162	0.000217367	METABOLISM	Amino Acids and Derivatives
fig|670.1532.peg.1955	Indole-3-glycerol phosphate synthase (EC 4.1.1.48) / Phosphoribosylanthranilate isomerase (EC 5.3.1.24)	-2.8593	0.00387139	METABOLISM	Amino Acids and Derivatives
fig|670.1532.peg.2833	Porphobilinogen synthase (EC 4.2.1.24)	-2.85148	0.000217367	METABOLISM	Cofactors, Vitamins, Prosthetic Groups
fig|670.1532.peg.4673	2-keto-3-deoxy-D-arabino-heptulosonate-7-phosphate synthase I alpha (EC 2.5.1.54)	-2.82723	0.0346687	METABOLISM	Amino Acids and Derivatives
fig|670.1532.peg.549	Octanoate-[acyl-carrier-protein]-protein-N-octanoyltransferase (EC 2.3.1.181)	-2.79032	0.000217367	METABOLISM	Cofactors, Vitamins, Prosthetic Groups
fig|670.1532.peg.550	Lipoyl synthase (EC 2.8.1.8)	-2.79032	0.000217367	METABOLISM	Cofactors, Vitamins, Prosthetic Groups
fig|670.1532.peg.1643	5'-methylthioadenosine nucleosidase (EC 3.2.2.16) @ S-adenosylhomocysteine nucleosidase (EC 3.2.2.9)	-2.77157	0.0190226	METABOLISM	Nucleosides and Nucleotides
fig|670.1532.peg.1414	UDP-glucose 4-epimerase (EC 5.1.3.2)	-2.71568	0.00357449	METABOLISM	Carbohydrates
fig|670.1532.peg.4213	UDP-glucose 4-epimerase (EC 5.1.3.2)	-2.68151	0.000217367	METABOLISM	Carbohydrates
fig|670.1532.peg.3650	Diaminopimelate epimerase (EC 5.1.1.7)	-2.65264	0.000217367	METABOLISM	Amino Acids and Derivatives
fig|670.1532.peg.532	2-polyprenyl-3-methyl-6-methoxy-1,4-benzoquinol hydroxylase	-2.61046	0.0101516	METABOLISM	Cofactors, Vitamins, Prosthetic Groups
fig|670.1532.peg.2162	Septum-associated cell division protein DedD	-2.56999	0.000217367	METABOLISM	Secondary Metabolism
fig|670.1532.peg.4471	Mannose-1-phosphate guanylyltransferase (EC 2.7.7.13) / Mannose-6-phosphate isomerase (EC 5.3.1.8)	-2.56157	0.000217367	METABOLISM	Carbohydrates
fig|670.1532.peg.2164	Acetyl-coenzyme A carboxyl transferase beta chain (EC 6.4.1.2)	-2.53188	0.00715513	METABOLISM	Fatty Acids, Lipids, and Isoprenoids
fig|670.1532.peg.86	Adenylylsulfate kinase (EC 2.7.1.25)	-2.47075	0.000217367	METABOLISM	Metabolite damage and its repair or mitigation
fig|670.1532.peg.3052	2-aminoethylphosphonate ABC transporter ATP-binding protein (TC 3.A.1.9.1)	-2.44474	0.000217367	METABOLISM	Phosphate Metabolism
fig|670.1532.peg.5004	Pyrroline-5-carboxylate reductase (EC 1.5.1.2)	-2.4389	0.0219155	METABOLISM	Amino Acids and Derivatives
fig|670.1532.peg.872	Glutamate-1-semialdehyde 2,1-aminomutase (EC 5.4.3.8)	-2.43183	0.0104536	METABOLISM	Cofactors, Vitamins, Prosthetic Groups
fig|670.1532.peg.2839	Ubiquinone biosynthesis regulatory protein kinase UbiB	-2.37549	0.000217367	METABOLISM	Cofactors, Vitamins, Prosthetic Groups
fig|670.1532.peg.2840	Ubiquinone biosynthesis protein UbiJ	-2.37549	0.000217367	METABOLISM	Cofactors, Vitamins, Prosthetic Groups
fig|670.1532.peg.1953	Anthranilate synthase, amidotransferase component (EC 4.1.3.27)	-2.36244	0.0276322	METABOLISM	Amino Acids and Derivatives
fig|670.1532.peg.3644	Uroporphyrinogen-III synthase (EC 4.2.1.75)	-2.29428	0.000217367	METABOLISM	Cofactors, Vitamins, Prosthetic Groups
fig|670.1532.peg.1018	UDP-glucose 4-epimerase (EC 5.1.3.2)	-2.26722	0.000217367	METABOLISM	Carbohydrates
fig|670.1532.peg.4780	Quinolinate synthetase (EC 2.5.1.72)	-2.25904	0.0122857	METABOLISM	Cofactors, Vitamins, Prosthetic Groups
fig|670.1532.peg.5005	Pyridoxal phosphate-containing protein YggS	-2.23828	0.000217367	METABOLISM	Amino Acids and Derivatives
fig|670.1532.peg.4469	GDP-L-fucose synthetase (EC 1.1.1.271)	-2.1941	0.0115999	METABOLISM	Carbohydrates
fig|670.1532.peg.4675	Precorrin-2 oxidase (EC 1.3.1.76) @ Sirohydrochlorin ferrochelatase activity of CysG (EC 4.99.1.4)	-2.18334	0.000217367	METABOLISM	Cofactors, Vitamins, Prosthetic Groups
fig|670.1532.peg.1931	Ribonucleotide reductase of class Ia (aerobic), alpha subunit (EC 1.17.4.1)	-2.17969	0.000217367	METABOLISM	Nucleosides and Nucleotides
fig|670.1532.peg.827	Quinolinate phosphoribosyltransferase [decarboxylating] (EC 2.4.2.19)	-2.13829	0.00743664	METABOLISM	Cofactors, Vitamins, Prosthetic Groups
fig|670.1532.peg.67	Thiamin ABC transporter, substrate-binding component	-2.12265	0.0105734	METABOLISM	Cofactors, Vitamins, Prosthetic Groups
fig|670.1532.peg.2042	Murein endolytic transglycosylase MltG	-2.10492	0.0176904	METABOLISM	Fatty Acids, Lipids, and Isoprenoids
fig|670.1532.peg.2043	Aminodeoxychorismate lyase (EC 4.1.3.38)	-2.10492	0.0176904	METABOLISM	Cofactors, Vitamins, Prosthetic Groups
fig|670.1532.peg.3377	2-keto-3-deoxy-D-arabino-heptulosonate-7-phosphate synthase I alpha (EC 2.5.1.54)	-2.10392	0.0224293	METABOLISM	Amino Acids and Derivatives
fig|670.1532.peg.3401	Adenosine (5')-pentaphospho-(5'')-adenosine pyrophosphohydrolase	-2.07368	0.00276507	METABOLISM	Metabolite damage and its repair or mitigation
fig|670.1532.peg.2436	Glycogen phosphorylase (EC 2.4.1.1)	-2.03074	0.000217367	METABOLISM	Carbohydrates
fig|670.1532.peg.4753	Cys regulon transcriptional activator CysB	-2.02232	0.00326269	METABOLISM	Amino Acids and Derivatives
fig|670.1532.peg.1037	2,3,4,5-tetrahydropyridine-2,6-dicarboxylate N-succinyltransferase (EC 2.3.1.117)	-2.01735	0.00787846	METABOLISM	Amino Acids and Derivatives
fig|670.1532.peg.1334	Glycine dehydrogenase [decarboxylating] (glycine cleavage system P protein) (EC 1.4.4.2)	-1.98773	0.000217367	METABOLISM	Cofactors, Vitamins, Prosthetic Groups
fig|670.1532.peg.202	Aspartate carbamoyltransferase (EC 2.1.3.2)	-1.98006	0.000217367	METABOLISM	Nucleosides and Nucleotides
fig|670.1532.peg.4829	Glycogen synthase, ADP-glucose transglucosylase (EC 2.4.1.21)	-1.95652	0.000217367	METABOLISM	Carbohydrates
fig|670.1532.peg.4830	Glucose-1-phosphate adenylyltransferase (EC 2.7.7.27)	-1.95652	0.000217367	METABOLISM	Carbohydrates
fig|670.1532.peg.5142	Argininosuccinate lyase (EC 4.3.2.1) / N-acetylglutamate synthase (EC 2.3.1.1)	2.37079	0.000217367	METABOLISM	Amino Acids and Derivatives
fig|670.1532.peg.4731	Cyclopropane-fatty-acyl-phospholipid synthase (EC 2.1.1.79), plant type	2.40148	0.0301559	METABOLISM	Fatty Acids, Lipids, and Isoprenoids
fig|670.1532.peg.4732	Hypothetical protein COG3496	2.40148	0.0301559	METABOLISM	Fatty Acids, Lipids, and Isoprenoids
fig|670.1532.peg.2333	Delta 1-pyrroline-5-carboxylate dehydrogenase domain protein	2.40264	0.0228279	METABOLISM	Amino Acids and Derivatives
fig|670.1532.peg.2334	Proline/sodium symporter PutP (TC 2.A.21.2.1) @ Propionate/sodium symporter	2.43733	0.0287221	METABOLISM	Amino Acids and Derivatives
fig|670.1532.peg.4051	Formate-dependent phosphoribosylglycinamide formyltransferase	2.47005	0.019622	METABOLISM	Nucleosides and Nucleotides
fig|670.1532.peg.3036	L-serine dehydratase, beta subunit (EC 4.3.1.17) / L-serine dehydratase, alpha subunit (EC 4.3.1.17)	2.49223	0.000217367	METABOLISM	Amino Acids and Derivatives
fig|670.1532.peg.4107	Maleylacetoacetate isomerase (EC 5.2.1.2) @ Glutathione S-transferase, zeta (EC 2.5.1.18)	2.55254	0.000421242	METABOLISM	Amino Acids and Derivatives
fig|670.1532.peg.4028	Urocanate hydratase (EC 4.2.1.49)	2.55918	0.00844562	METABOLISM	Amino Acids and Derivatives
fig|670.1532.peg.2400	Ferric siderophore receptor PsuA	2.61713	0.0024273	METABOLISM	Iron acquisition and metabolism
fig|670.1532.peg.669	Inosine-5'-monophosphate dehydrogenase (EC 1.1.1.205) / CBS domain	2.63268	0.000217367	METABOLISM	Nucleosides and Nucleotides
fig|670.1532.peg.4733	Amine oxidase, flavin-containing	2.70549	0.00118338	METABOLISM	Fatty Acids, Lipids, and Isoprenoids
fig|670.1532.peg.3834	Putrescine-inducible gamma-aminobutyrate:alpha-ketoglutarate aminotransferase (EC 2.6.1.19)	2.90638	0.00403103	METABOLISM	Amino Acids and Derivatives
fig|670.1532.peg.4738	Dethiobiotin synthase BioD (EC 6.3.3.3)	3.1741	0.00118338	METABOLISM	Cofactors, Vitamins, Prosthetic Groups
fig|670.1532.peg.4739	Malonyl-[acyl-carrier protein] O-methyltransferase (EC 2.1.1.197)	3.1741	0.00118338	METABOLISM	Cofactors, Vitamins, Prosthetic Groups
fig|670.1532.peg.4740	8-amino-7-oxononanoate synthase (EC 2.3.1.47)	3.1741	0.00118338	METABOLISM	Cofactors, Vitamins, Prosthetic Groups
fig|670.1532.peg.4741	Biotin synthase (EC 2.8.1.6)	3.1741	0.00118338	METABOLISM	Cofactors, Vitamins, Prosthetic Groups
fig|670.1532.peg.1046	N-acetylglutamate synthase (EC 2.3.1.1)	3.52683	0.00757883	METABOLISM	Amino Acids and Derivatives
fig|670.1532.peg.766	Prephenate dehydratase (EC 4.2.1.51) @ Arogenate dehydratase (EC 4.2.1.91)	3.58695	0.000217367	METABOLISM	Amino Acids and Derivatives
fig|670.1532.peg.2110	Oxidoreductase, short-chain dehydrogenase/reductase family	3.6793	0.0051498	METABOLISM	Fatty Acids, Lipids, and Isoprenoids
fig|670.1532.peg.1365	Glucose-1-phosphate adenylyltransferase (EC 2.7.7.27)	3.81839	0.00577256	METABOLISM	Carbohydrates
fig|670.1532.peg.4247	Hydroxymethylglutaryl-CoA lyase (EC 4.1.3.4)	3.93953	0.000217367	METABOLISM	Amino Acids and Derivatives
fig|670.1532.peg.4248	Methylglutaconyl-CoA hydratase (EC 4.2.1.18)	3.93953	0.000217367	METABOLISM	Amino Acids and Derivatives
fig|670.1532.peg.4250	Isovaleryl-CoA dehydrogenase (EC 1.3.8.4)	4.12714	0.00276507	METABOLISM	Amino Acids and Derivatives
fig|670.1532.peg.4006	Cysteine desulfurase (EC 2.8.1.7)	4.22524	0.000217367	METABOLISM	Cofactors, Vitamins, Prosthetic Groups
fig|670.1532.peg.2298	Uncharacterized protein COG3236 / GTP cyclohydrolase II (EC 3.5.4.25)	4.35263	0.000217367	METABOLISM	Cofactors, Vitamins, Prosthetic Groups
fig|670.1532.peg.725	3-ketoacyl-CoA thiolase (EC 2.3.1.16)	4.36233	0.00172038	METABOLISM	Cofactors, Vitamins, Prosthetic Groups
fig|670.1532.peg.3187	Acetoacetyl-CoA synthetase (EC 6.2.1.16)	4.43386	0.000217367	METABOLISM	Amino Acids and Derivatives
fig|670.1532.peg.4249	Methylcrotonyl-CoA carboxylase carboxyl transferase subunit (EC 6.4.1.4)	4.58001	0.00172038	METABOLISM	Amino Acids and Derivatives
fig|670.1532.peg.1677	Predicted transcriptional regulator LiuR of leucine degradation pathway, MerR family	4.59265	0.000217367	METABOLISM	Amino Acids and Derivatives
fig|670.1532.peg.995	Long-chain-fatty-acid--CoA ligase (EC 6.2.1.3)	4.97344	0.000217367	METABOLISM	Cofactors, Vitamins, Prosthetic Groups
fig|670.1532.peg.200	Ornithine carbamoyltransferase (EC 2.1.3.3)	5.02643	0.000217367	METABOLISM	Amino Acids and Derivatives
fig|670.1532.peg.3186	Phenylalanine-4-hydroxylase (EC 1.14.16.1)	5.68745	0.000217367	METABOLISM	Amino Acids and Derivatives
fig|670.1532.peg.5143	Argininosuccinate synthase (EC 6.3.4.5)	5.81855	0.000217367	METABOLISM	Amino Acids and Derivatives
fig|670.1532.peg.854	Ferric iron ABC transporter, iron-binding protein	6.10138	0.000217367	METABOLISM	Iron acquisition and metabolism
fig|670.1532.peg.4106	Fumarylacetoacetase (EC 3.7.1.2)	6.56433	0.000217367	METABOLISM	Amino Acids and Derivatives
fig|670.1532.peg.1710	Acetoacetyl-CoA synthetase (EC 6.2.1.16)	8.89133	0.000217367	METABOLISM	Amino Acids and Derivatives
fig|670.1532.peg.1678	Isovaleryl-CoA dehydrogenase (EC 1.3.8.4)	8.94468	0.000217367	METABOLISM	Amino Acids and Derivatives
fig|670.1532.peg.4104	4-hydroxyphenylpyruvate dioxygenase (EC 1.13.11.27)	9.03611	0.000217367	METABOLISM	Amino Acids and Derivatives
fig|670.1532.peg.4105	Homogentisate 1,2-dioxygenase (EC 1.13.11.5)	9.03611	0.000217367	METABOLISM	Amino Acids and Derivatives
fig|670.1532.peg.1680	Methylglutaconyl-CoA hydratase (EC 4.2.1.18)	9.76126	0.00902777	METABOLISM	Amino Acids and Derivatives
fig|670.1532.peg.1681	Methylcrotonyl-CoA carboxylase biotin-containing subunit (EC 6.4.1.4)	9.76126	0.00902777	METABOLISM	Cofactors, Vitamins, Prosthetic Groups
fig|670.1532.peg.1682	Hydroxymethylglutaryl-CoA lyase (EC 4.1.3.4)	9.76126	0.00902777	METABOLISM	Amino Acids and Derivatives
fig|670.1532.peg.1704	Long-chain-fatty-acid--CoA ligase (EC 6.2.1.3)	10.9536	0.00259616	METABOLISM	Cofactors, Vitamins, Prosthetic Groups
fig|670.1532.peg.3070	Carbonic anhydrase, alpha class (EC 4.2.1.1)	-5.53177	0.000217367	MISCELLANEOUS	Miscellaneous
fig|670.1532.peg.3366	Outer membrane beta-barrel assembly protein BamD	-2.4642	0.00945524	MISCELLANEOUS	Miscellaneous
fig|670.1532.peg.836	Na(+)-dependent bicarbonate transporter BicA	2.09511	0.00816968	MISCELLANEOUS	Miscellaneous
fig|670.1532.peg.2252	Pyrimidine/purine nucleoside phosphorylase PpnP	3.88261	0.0379881	MISCELLANEOUS	Miscellaneous
fig|670.1532.peg.622	tmRNA-binding protein SmpB	-7.50806	0.000217367	PROTEIN PROCESSING	Protein Synthesis
fig|670.1532.peg.109	LSU ribosomal protein L18p (L5e)	-6.7669	0.000217367	PROTEIN PROCESSING	Protein Synthesis
fig|670.1532.peg.114	LSU ribosomal protein L24p (L26e)	-6.1009	0.000217367	PROTEIN PROCESSING	Protein Synthesis
fig|670.1532.peg.4037	LSU ribosomal protein L20p	-5.94115	0.000217367	PROTEIN PROCESSING	Protein Synthesis
fig|670.1532.peg.2838	Twin-arginine translocation protein TatA	-5.68755	0.000217367	PROTEIN PROCESSING	Protein Fate (folding, modification, targeting, degradation)
fig|670.1532.peg.3607	Heat shock protein 10 kDa family chaperone GroES	-5.2447	0.000217367	PROTEIN PROCESSING	Protein Fate (folding, modification, targeting, degradation)
fig|670.1532.peg.104	LSU ribosomal protein L36p @ LSU ribosomal protein L36p, zinc-dependent	-5.01	0.00387139	PROTEIN PROCESSING	Protein Synthesis
fig|670.1532.peg.819	LSU ribosomal protein L19p	-4.48448	0.000217367	PROTEIN PROCESSING	Protein Synthesis
fig|670.1532.peg.790	Peptide deformylase (EC 3.5.1.88)	-4.28765	0.00466803	PROTEIN PROCESSING	Protein Synthesis
fig|670.1532.peg.125	LSU ribosomal protein L3p (L3e)	-4.25107	0.000217367	PROTEIN PROCESSING	Protein Synthesis
fig|670.1532.peg.99	LSU ribosomal protein L17p	-4.20038	0.000217367	PROTEIN PROCESSING	Protein Synthesis
fig|670.1532.peg.613	Chaperone protein DnaK	-3.83963	0.000217367	PROTEIN PROCESSING	Protein Fate (folding, modification, targeting, degradation)
fig|670.1532.peg.456	Chaperone protein HtpG	-3.74884	0.000217367	PROTEIN PROCESSING	Protein Fate (folding, modification, targeting, degradation)
fig|670.1532.peg.3368	Ribosome-associated inhibitor A	-3.66301	0.000217367	PROTEIN PROCESSING	Protein Synthesis
fig|670.1532.peg.361	ATP-dependent protease La (EC 3.4.21.53) Type I	-3.61628	0.000217367	PROTEIN PROCESSING	Protein Fate (folding, modification, targeting, degradation)
fig|670.1532.peg.746	LSU ribosomal protein L34p	-3.61062	0.0183652	PROTEIN PROCESSING	Protein Synthesis
fig|670.1532.peg.612	Chaperone protein DnaJ	-3.51531	0.000217367	PROTEIN PROCESSING	Protein Fate (folding, modification, targeting, degradation)
fig|670.1532.peg.518	Cys-tRNA(Pro) deacylase YbaK	-3.5056	0.000217367	PROTEIN PROCESSING	Protein Synthesis
fig|670.1532.peg.3594	Translation elongation factor P Lys34--(R)-beta-lysine ligase	-3.43712	0.000808752	PROTEIN PROCESSING	Protein Synthesis
fig|670.1532.peg.5277	Translation elongation factor Tu	-3.3423	0.000217367	PROTEIN PROCESSING	Protein Synthesis
fig|670.1532.peg.1062	Peptidyl-prolyl cis-trans isomerase PpiA precursor (EC 5.2.1.8)	-3.31796	0.000620429	PROTEIN PROCESSING	Protein Fate (folding, modification, targeting, degradation)
fig|670.1532.peg.4985	LSU ribosomal protein L10p (P0)	-3.28752	0.000217367	PROTEIN PROCESSING	Protein Synthesis
fig|670.1532.peg.733	Glycyl-tRNA synthetase beta chain (EC 6.1.1.14)	-3.2847	0.000217367	PROTEIN PROCESSING	Protein Synthesis
fig|670.1532.peg.224	TldE protein, part of TldE/TldD proteolytic complex	-3.28125	0.000620429	PROTEIN PROCESSING	Protein Fate (folding, modification, targeting, degradation)
fig|670.1532.peg.3363	Chaperone protein ClpB (ATP-dependent unfoldase)	-3.16013	0.000217367	PROTEIN PROCESSING	Protein Fate (folding, modification, targeting, degradation)
fig|670.1532.peg.3560	Tryptophanyl-tRNA synthetase (EC 6.1.1.2)	-3.08437	0.0130167	PROTEIN PROCESSING	Protein Synthesis
fig|670.1532.peg.3904	Cysteinyl-tRNA synthetase (EC 6.1.1.16)	-3.06996	0.000217367	PROTEIN PROCESSING	Protein Synthesis
fig|670.1532.peg.3409	Peptide chain release factor 2 @ programmed frameshift-containing	-2.96907	0.000217367	PROTEIN PROCESSING	Protein Synthesis
fig|670.1532.peg.4034	Threonyl-tRNA synthetase (EC 6.1.1.3)	-2.90625	0.000217367	PROTEIN PROCESSING	Protein Synthesis
fig|670.1532.peg.3411	Thiol:disulfide interchange protein DsbC	-2.79435	0.00450591	PROTEIN PROCESSING	Protein Fate (folding, modification, targeting, degradation)
fig|670.1532.peg.106	LSU ribosomal protein L15p (L27Ae)	-2.78702	0.000217367	PROTEIN PROCESSING	Protein Synthesis
fig|670.1532.peg.4035	Translation initiation factor 3	-2.64216	0.000217367	PROTEIN PROCESSING	Protein Synthesis
fig|670.1532.peg.685	Chaperone protein HscB	-2.63514	0.000217367	PROTEIN PROCESSING	Protein Fate (folding, modification, targeting, degradation)
fig|670.1532.peg.119	SSU ribosomal protein S3p (S3e)	-2.62461	0.000217367	PROTEIN PROCESSING	Protein Synthesis
fig|670.1532.peg.676	Histidyl-tRNA synthetase (EC 6.1.1.21)	-2.62015	0.00309954	PROTEIN PROCESSING	Protein Synthesis
fig|670.1532.peg.4339	LSU ribosomal maturation GTPase RbgA (B. subtilis YlqF)	-2.60487	0.00189983	PROTEIN PROCESSING	Protein Synthesis
fig|670.1532.peg.979	Peptide chain release factor 3	-2.58143	0.000620429	PROTEIN PROCESSING	Protein Synthesis
fig|670.1532.peg.3579	Ribosome small subunit biogenesis RbfA-release protein RsgA	-2.52275	0.000217367	PROTEIN PROCESSING	Protein Synthesis
fig|670.1532.peg.132	ATP-dependent hsl protease ATP-binding subunit HslU	-2.44587	0.000217367	PROTEIN PROCESSING	Protein Fate (folding, modification, targeting, degradation)
fig|670.1532.peg.3829	Ser-tRNA(Ala) deacylase @ Gly-tRNA(Ala) deacylase	-2.39021	0.000217367	PROTEIN PROCESSING	Protein Synthesis
fig|670.1532.peg.131	ATP-dependent protease subunit HslV (EC 3.4.25.2)	-2.36571	0.000217367	PROTEIN PROCESSING	Protein Fate (folding, modification, targeting, degradation)
fig|670.1532.peg.2061	Methionyl-tRNA synthetase (EC 6.1.1.10)	-2.35317	0.000217367	PROTEIN PROCESSING	Protein Synthesis
fig|670.1532.peg.1892	Asparaginyl-tRNA synthetase (EC 6.1.1.22)	-2.34381	0.000217367	PROTEIN PROCESSING	Protein Synthesis
fig|670.1532.peg.3003	Heat shock protein 60 kDa family chaperone GroEL	-2.32076	0.000217367	PROTEIN PROCESSING	Protein Fate (folding, modification, targeting, degradation)
fig|670.1532.peg.3606	Heat shock protein 60 kDa family chaperone GroEL	-2.31995	0.000217367	PROTEIN PROCESSING	Protein Fate (folding, modification, targeting, degradation)
fig|670.1532.peg.123	LSU ribosomal protein L23p (L23Ae)	-2.28863	0.000217367	PROTEIN PROCESSING	Protein Synthesis
fig|670.1532.peg.124	LSU ribosomal protein L4p (L1e)	-2.28863	0.000217367	PROTEIN PROCESSING	Protein Synthesis
fig|670.1532.peg.445	Glutaminyl-tRNA synthetase (EC 6.1.1.18)	-2.25745	0.000217367	PROTEIN PROCESSING	Protein Synthesis
fig|670.1532.peg.3479	LSU ribosomal protein L13p (L13Ae)	-2.25316	0.000995188	PROTEIN PROCESSING	Protein Synthesis
fig|670.1532.peg.4746	Seryl-tRNA synthetase (EC 6.1.1.11)	-2.13001	0.000217367	PROTEIN PROCESSING	Protein Synthesis
fig|670.1532.peg.3389	Isoleucyl-tRNA synthetase (EC 6.1.1.5)	-2.00427	0.000217367	PROTEIN PROCESSING	Protein Synthesis
fig|670.1532.peg.5071	Alanyl-tRNA synthetase (EC 6.1.1.7)	-1.97384	0.000217367	PROTEIN PROCESSING	Protein Synthesis
fig|670.1532.peg.4653	Ribosome modulation factor	3.32951	0.000421242	PROTEIN PROCESSING	Protein Synthesis
fig|670.1532.peg.2698	Periplasmic thiol:disulfide interchange protein DsbA	4.83236	0.000421242	PROTEIN PROCESSING	Protein Fate (folding, modification, targeting, degradation)
fig|670.1532.peg.5054	23S rRNA (uracil(1939)-C(5))-methyltransferase (EC 2.1.1.190)	-2.83256	0.000995188	REGULATION AND CELL SIGNALING	Regulation and Cell signaling
fig|670.1532.peg.4899	Guanosine-5'-triphosphate,3'-diphosphate pyrophosphatase (EC 3.6.1.40) @ Exopolyphosphatase (EC 3.6.1.11)	-2.46948	0.000217367	REGULATION AND CELL SIGNALING	Regulation and Cell signaling
fig|670.1532.peg.3534	tRNA 5-methylaminomethyl-2-thiouridine synthase subunit TusB	-5.31397	0.000217367	RNA PROCESSING	RNA Processing
fig|670.1532.peg.1949	YciO protein, TsaC/YrdC paralog	-3.98711	0.000217367	RNA PROCESSING	RNA Processing
fig|670.1532.peg.565	NADPH-dependent 7-cyano-7-deazaguanine reductase (EC 1.7.1.13)	-3.5504	0.000217367	RNA PROCESSING	RNA Processing
fig|670.1532.peg.235	Ribonuclease G	-3.37236	0.0100003	RNA PROCESSING	RNA Processing
fig|670.1532.peg.4898	ATP-dependent RNA helicase RhlB (EC 3.6.4.13)	-3.34996	0.000217367	RNA PROCESSING	RNA Processing
fig|670.1532.peg.696	S-adenosylmethionine:tRNA ribosyltransferase-isomerase (EC 2.4.99.17)	-3.07673	0.00208252	RNA PROCESSING	RNA Processing
fig|670.1532.peg.2053	LSU rRNA pseudouridine(955/2504/2580) synthase (EC 5.4.99.24)	-3.01885	0.000217367	RNA PROCESSING	RNA Processing
fig|670.1532.peg.4811	Carboxy-S-adenosyl-L-methionine synthase	-2.98604	0.000217367	RNA PROCESSING	RNA Processing
fig|670.1532.peg.100	DNA-directed RNA polymerase alpha subunit (EC 2.7.7.6)	-2.41437	0.000217367	RNA PROCESSING	RNA Processing
fig|670.1532.peg.1116	Ribonuclease HII (EC 3.1.26.4)	-2.32625	0.000217367	RNA PROCESSING	RNA Processing
fig|670.1532.peg.4982	DNA-directed RNA polymerase beta' subunit (EC 2.7.7.6)	-2.21002	0.000217367	RNA PROCESSING	RNA Processing
fig|670.1532.peg.3987	Glutaredoxin 1	-6.68509	0.000217367	STRESS RESPONSE, DEFENSE, VIRULENCE	Stress Response, Defense and Virulence
fig|670.1532.peg.2595	Aerotolerance protein BatB / Aerotolerance protein BatC	-5.9077	0.000217367	STRESS RESPONSE, DEFENSE, VIRULENCE	Stress Response, Defense and Virulence
fig|670.1532.peg.2599	hypothetical protein PA3071	-5.22195	0.000217367	STRESS RESPONSE, DEFENSE, VIRULENCE	Stress Response, Defense and Virulence
fig|670.1532.peg.1420	D-alanine--D-alanine ligase (EC 6.3.2.4)	-5.098	0.000217367	STRESS RESPONSE, DEFENSE, VIRULENCE	Stress Response, Defense and Virulence
fig|670.1532.peg.2667	Glutathione S-transferase (EC 2.5.1.18)	-4.48043	0.000217367	STRESS RESPONSE, DEFENSE, VIRULENCE	Stress Response, Defense and Virulence
fig|670.1532.peg.4994	FIG001341: Probable Fe(2+)-trafficking protein YggX	-4.39153	0.000217367	STRESS RESPONSE, DEFENSE, VIRULENCE	Stress Response, Defense and Virulence
fig|670.1532.peg.3001	Cytolytic pore-forming protein => Cytotoxin K	-4.09262	0.000217367	STRESS RESPONSE, DEFENSE, VIRULENCE	Stress Response, Defense and Virulence
fig|670.1532.peg.3146	Glycerophosphoryl diester phosphodiesterase (EC 3.1.4.46)	-3.78149	0.000217367	STRESS RESPONSE, DEFENSE, VIRULENCE	Stress Response, Defense and Virulence
fig|670.1532.peg.5008	Putative pre-16S rRNA nuclease YqgF	-3.65364	0.000217367	STRESS RESPONSE, DEFENSE, VIRULENCE	Stress Response, Defense and Virulence
fig|670.1532.peg.2868	Glutathione reductase (EC 1.8.1.7)	-3.53594	0.000217367	STRESS RESPONSE, DEFENSE, VIRULENCE	Stress Response, Defense and Virulence
fig|670.1532.peg.3782	Cytochrome c551 peroxidase (EC 1.11.1.5)	-3.32037	0.000217367	STRESS RESPONSE, DEFENSE, VIRULENCE	Stress Response, Defense and Virulence
fig|670.1532.peg.2633	Catalase KatE (EC 1.11.1.6)	-3.1237	0.0158307	STRESS RESPONSE, DEFENSE, VIRULENCE	Stress Response, Defense and Virulence
fig|670.1532.peg.2634	Glutathione S-transferase (EC 2.5.1.18)	-2.99276	0.000217367	STRESS RESPONSE, DEFENSE, VIRULENCE	Stress Response, Defense and Virulence
fig|670.1532.peg.5011	16S rRNA (uracil(1498)-N(3))-methyltransferase (EC 2.1.1.193)	-2.83422	0.000217367	STRESS RESPONSE, DEFENSE, VIRULENCE	Stress Response, Defense and Virulence
fig|670.1532.peg.3568	Putative inner membrane protein YjeT (clustered with HflC)	-2.77128	0.00607413	STRESS RESPONSE, DEFENSE, VIRULENCE	Stress Response, Defense and Virulence
fig|670.1532.peg.4419	Ribonuclease PH (EC 2.7.7.56)	-2.76415	0.000217367	STRESS RESPONSE, DEFENSE, VIRULENCE	Stress Response, Defense and Virulence
fig|670.1532.peg.3239	Glutaredoxin	-2.46468	0.000217367	STRESS RESPONSE, DEFENSE, VIRULENCE	Stress Response, Defense and Virulence
fig|670.1532.peg.2112	UPF0056 inner membrane protein YchE	-2.43282	0.000217367	STRESS RESPONSE, DEFENSE, VIRULENCE	Stress Response, Defense and Virulence
fig|670.1532.peg.2860	Universal stress protein A	-2.37012	0.000421242	STRESS RESPONSE, DEFENSE, VIRULENCE	Stress Response, Defense and Virulence
fig|670.1532.peg.4721	Tetracycline resistance, MFS efflux pump => Tet(35)	-2.34959	0.000217367	STRESS RESPONSE, DEFENSE, VIRULENCE	Stress Response, Defense and Virulence
fig|670.1532.peg.1514	CoA-disulfide reductase (EC 1.8.1.14)	-2.29659	0.000217367	STRESS RESPONSE, DEFENSE, VIRULENCE	Stress Response, Defense and Virulence
fig|670.1532.peg.5010	Glutathione synthetase (EC 6.3.2.3)	-2.26249	0.000217367	STRESS RESPONSE, DEFENSE, VIRULENCE	Stress Response, Defense and Virulence
fig|670.1532.peg.537	Apolipoprotein N-acyltransferase / Copper homeostasis protein CutE	-2.22116	0.034031	STRESS RESPONSE, DEFENSE, VIRULENCE	Stress Response, Defense and Virulence
fig|670.1532.peg.4316	FIG00657500: hypothetical protein	2.30197	0.000421242	STRESS RESPONSE, DEFENSE, VIRULENCE	Stress Response, Defense and Virulence
fig|670.1532.peg.4317	Aerotolerance protein BatA	2.30197	0.000421242	STRESS RESPONSE, DEFENSE, VIRULENCE	Stress Response, Defense and Virulence
fig|670.1532.peg.4318	Aerotolerance protein BatB / Aerotolerance protein BatC	2.30197	0.000421242	STRESS RESPONSE, DEFENSE, VIRULENCE	Stress Response, Defense and Virulence
fig|670.1532.peg.4319	Aerotolerance protein BatD	2.30197	0.000421242	STRESS RESPONSE, DEFENSE, VIRULENCE	Stress Response, Defense and Virulence
fig|670.1532.peg.4315	hypothetical protein PA3071	2.35304	0.0393161	STRESS RESPONSE, DEFENSE, VIRULENCE	Stress Response, Defense and Virulence
fig|670.1532.peg.3614	Superoxide dismutase [Mn] (EC 1.15.1.1)	2.46979	0.000217367	STRESS RESPONSE, DEFENSE, VIRULENCE	Stress Response, Defense and Virulence
fig|670.1532.peg.4906	Gamma-glutamyltranspeptidase (EC 2.3.2.2) @ Glutathione hydrolase (EC 3.4.19.13)	2.53527	0.000217367	STRESS RESPONSE, DEFENSE, VIRULENCE	Stress Response, Defense and Virulence
fig|670.1532.peg.1666	Betaine aldehyde dehydrogenase (EC 1.2.1.8)	2.65837	0.0269333	STRESS RESPONSE, DEFENSE, VIRULENCE	Stress Response, Defense and Virulence
fig|670.1532.peg.4314	MoxR-like ATPase in aerotolerance operon	2.83104	0.0113471	STRESS RESPONSE, DEFENSE, VIRULENCE	Stress Response, Defense and Virulence
fig|670.1532.peg.1902	High-affinity choline uptake protein BetT	3.04297	0.00577256	STRESS RESPONSE, DEFENSE, VIRULENCE	Stress Response, Defense and Virulence
fig|670.1532.peg.3784	L-ectoine synthase (EC 4.2.1.108)	3.38017	0.00309954	STRESS RESPONSE, DEFENSE, VIRULENCE	Stress Response, Defense and Virulence
fig|670.1532.peg.1655	Cytochrome c551 peroxidase (EC 1.11.1.5)	3.47942	0.000217367	STRESS RESPONSE, DEFENSE, VIRULENCE	Stress Response, Defense and Virulence
fig|670.1532.peg.1302	Catalase-peroxidase KatG (EC 1.11.1.21)	4.36257	0.000217367	STRESS RESPONSE, DEFENSE, VIRULENCE	Stress Response, Defense and Virulence
fig|670.1532.peg.3311	Catalase-peroxidase KatG (EC 1.11.1.21)	4.40177	0.000217367	STRESS RESPONSE, DEFENSE, VIRULENCE	Stress Response, Defense and Virulence
fig|670.1532.peg.2538	Superoxide dismutase [Cu-Zn] precursor (EC 1.15.1.1)	5.74482	0.000217367	STRESS RESPONSE, DEFENSE, VIRULENCE	Stress Response, Defense and Virulence
fig|670.1532.peg.13	FIG01200986: hypothetical protein	-10.4571	0.000217367
fig|670.1532.peg.4963	Lysine decarboxylase, inducible (EC 4.1.1.18)	-10.1354	0.000217367
fig|670.1532.peg.554	FIG01200456: hypothetical protein	-10.1087	0.000217367
fig|670.1532.peg.3174	FIG01201582: hypothetical protein	-9.26154	0.000217367
fig|670.1532.peg.3424	Autonomous glycyl radical cofactor	-9.12303	0.000217367
fig|670.1532.peg.3869	hypothetical protein	-8.00848	0.000217367
fig|670.1532.peg.5167	hypothetical protein	-7.83327	0.000217367
fig|670.1532.peg.3201	DNA protection during starvation protein	-7.45509	0.000217367
fig|670.1532.peg.4915	hypothetical protein	-7.38899	0.000217367
fig|670.1532.peg.1896	FIG01199869: hypothetical protein	-7.32473	0.000217367
fig|670.1532.peg.284	hypothetical protein	-7.02406	0.000217367
fig|670.1532.peg.901	Uncharacterized protein YhbT	-6.983	0.000217367
fig|670.1532.peg.902	Uncharacterized N-acetyltransferase YhbS	-6.983	0.000217367
fig|670.1532.peg.719	hypothetical protein	-6.86176	0.000217367
fig|670.1532.peg.2602	Chromosome segregation ATPase	-6.85712	0.000217367
fig|670.1532.peg.2424	FIG01199600: hypothetical protein	-6.7098	0.000217367
fig|670.1532.peg.5252	hypothetical protein	-6.57777	0.000217367
fig|670.1532.peg.1155	FIG01199732: hypothetical protein	-6.51591	0.000217367
fig|670.1532.peg.5254	pirBvp	-6.47032	0.000217367
fig|670.1532.peg.2741	Protein translocase subunit SecF	-6.44929	0.000217367
fig|670.1532.peg.3700	T1SS peptidoglycan-associated lipoprotein LapL	-6.41793	0.000217367
fig|670.1532.peg.5166	hypothetical protein	-6.26217	0.000217367
fig|670.1532.peg.3194	FIG01202200: hypothetical protein	-6.24086	0.000217367
fig|670.1532.peg.4948	hypothetical protein	-6.23058	0.000217367
fig|670.1532.peg.3673	FIG01200152: hypothetical protein	-6.21108	0.000217367
fig|670.1532.peg.4960	hypothetical protein	-6.20063	0.000217367
fig|670.1532.peg.4162	YcfF/hinT protein: a purine nucleoside phosphoramidase	-6.17029	0.000217367
fig|670.1532.peg.1478	FIG01201821: hypothetical protein	-6.15187	0.000217367
fig|670.1532.peg.34	Probable transcriptional activator for leuABCD operon	-6.11777	0.000217367
fig|670.1532.peg.949	Predicted protein-tyrosine phosphatase	-6.11745	0.000217367
fig|670.1532.peg.1097	Uncharacterized protein YqcC	-6.09932	0.000217367
fig|670.1532.peg.193	DNA polymerase III chi subunit (EC 2.7.7.7)	-6.09465	0.000217367
fig|670.1532.peg.195	Uncharacterized membrane protein SO_4740 / Uncharacterized membrane protein SO_4740	-6.01184	0.000217367
fig|670.1532.peg.3209	hypothetical protein	-6.00045	0.000217367
fig|670.1532.peg.4422	Transcriptional regulator SlmA, TetR family	-5.89919	0.000217367
fig|670.1532.peg.3337	FIG01200492: hypothetical protein	-5.89373	0.000217367
fig|670.1532.peg.4054	UPF0299 membrane protein YohJ	-5.88578	0.000217367
fig|670.1532.peg.3417	UPF0246 protein YaaA	-5.78313	0.000217367
fig|670.1532.peg.2466	FIG01201374: hypothetical protein	-5.7637	0.000217367
fig|670.1532.peg.2725	FIG01200784: hypothetical protein	-5.73705	0.000217367
fig|670.1532.peg.2429	Phosphotransferase system EIIB, cysteine phosphorylation domain	-5.73334	0.000217367
fig|670.1532.peg.5100	hypothetical protein	-5.62819	0.000217367
fig|670.1532.peg.1345	1-phosphofructokinase (EC 2.7.1.56)	-5.60089	0.000217367
fig|670.1532.peg.4529	FIG01199598: hypothetical protein	-5.58963	0.000217367
fig|670.1532.peg.5196	hypothetical protein	-5.58728	0.000217367
fig|670.1532.peg.4864	hypothetical protein	-5.56858	0.000217367
fig|670.1532.peg.4872	hypothetical protein	-5.56754	0.000217367
fig|670.1532.peg.4993	Membrane-bound lytic murein transglycosylase C (EC 3.2.1.n1)	-5.55513	0.000217367
fig|670.1532.peg.447	hypothetical protein	-5.54927	0.000217367
fig|670.1532.peg.276	hypothetical protein	-5.53886	0.000217367
fig|670.1532.peg.3860	hypothetical protein	-5.52725	0.000217367
fig|670.1532.peg.3861	hypothetical protein	-5.52725	0.000217367
fig|670.1532.peg.3008	Gfa-like protein	-5.52256	0.000217367
fig|670.1532.peg.747	Ribonuclease P protein component (EC 3.1.26.5)	-5.5062	0.000217367
fig|670.1532.peg.4976	Hypothetical protein VC0266 (sugar utilization related?)	-5.48966	0.000217367
fig|670.1532.peg.79	FIG01201388: hypothetical protein	-5.45768	0.000217367
fig|670.1532.peg.2457	hypothetical protein	-5.4333	0.000217367
fig|670.1532.peg.4456	hypothetical protein	-5.37849	0.000217367
fig|670.1532.peg.5168	hypothetical protein	-5.36801	0.000217367
fig|670.1532.peg.4860	hypothetical protein	-5.3639	0.000217367
fig|670.1532.peg.2336	RNA-binding protein	-5.36035	0.000217367
fig|670.1532.peg.4942	FIG01200732: hypothetical protein	-5.3555	0.000217367
fig|670.1532.peg.3559	FIG01200941: hypothetical protein	-5.34814	0.000217367
fig|670.1532.peg.522	FIG002082: Protein SirB2	-5.27801	0.000217367
fig|670.1532.peg.4813	FIG008443: hypothetical protein	-5.27064	0.000217367
fig|670.1532.peg.659	hypothetical protein	-5.26782	0.000217367
fig|670.1532.peg.5095	hypothetical protein	-5.25049	0.000217367
fig|670.1532.peg.2604	Transcriptional regulator VpsT	-5.23469	0.000217367
fig|670.1532.peg.2274	Sodium/glutamate symporter	-5.20145	0.000217367
fig|670.1532.peg.3872	contains zinc finger, C3HC4 type (RING finger), signature, PROSITE:PS00518; go_function: protein binding	-5.16999	0.000217367
fig|670.1532.peg.3887	Acetyltransferase, GNAT family	-5.14992	0.000217367
fig|670.1532.peg.2199	hypothetical protein	-5.10217	0.000217367
fig|670.1532.peg.5292	hypothetical protein	-5.07685	0.000217367
fig|670.1532.peg.1347	Fructose repressor FruR, LacI family	-5.06185	0.000217367
fig|670.1532.peg.3038	Di-tripeptide/cation symporter	-5.05168	0.000217367
fig|670.1532.peg.736	16 kDa heat shock protein A	-5.04238	0.000217367
fig|670.1532.peg.4434	Lipopolysaccharide biosynthesis glycosyltransferase	-5.04076	0.000217367
fig|670.1532.peg.448	N-acetylglucosamine-6-phosphate deacetylase (EC 3.5.1.25)	-5.02297	0.000217367
fig|670.1532.peg.2376	Alkyl hydroperoxide reductase protein C (EC 1.11.1.15)	-4.99944	0.000217367
fig|670.1532.peg.2955	Transcriptional regulator, LysR family	-4.9938	0.000217367
fig|670.1532.peg.1612	Response regulator NasT	-4.91542	0.000217367
fig|670.1532.peg.2723	UPF0265 protein YeeX	-4.90526	0.000808752
fig|670.1532.peg.3265	Transcriptional regulator, AraC family	-4.89565	0.000217367
fig|670.1532.peg.3508	Beta-ketoadipate enol-lactone hydrolase (EC 3.1.1.24)	-4.85471	0.000217367
fig|670.1532.peg.4989	Protein translocase subunit SecE	-4.84738	0.000217367
fig|670.1532.peg.2091	Phosphorelay protein LuxU	-4.83936	0.000217367
fig|670.1532.peg.4355	Transposase InsO for insertion sequence element IS911	-4.80585	0.000217367
fig|670.1532.peg.4356	Transposase InsO for insertion sequence element IS911	-4.80585	0.000217367
fig|670.1532.peg.2910	Nucleoprotein/polynucleotide-associated enzyme	-4.77848	0.000217367
fig|670.1532.peg.4197	hypothetical protein	-4.75619	0.000217367
fig|670.1532.peg.248	MSHA biogenesis protein MshF	-4.75522	0.000217367
fig|670.1532.peg.1773	MazG protein domain	-4.74542	0.000217367
fig|670.1532.peg.873	Iron-sulfur cluster insertion protein ErpA	-4.73995	0.000217367
fig|670.1532.peg.3261	PTS system, mannitol-specific cryptic IIA component (EC 2.7.1.197)	-4.70263	0.000217367
fig|670.1532.peg.2832	hypothetical protein	-4.65461	0.000217367
fig|670.1532.peg.828	1,6-anhydro-N-acetylmuramyl-L-alanine amidase	-4.64448	0.000217367
fig|670.1532.peg.2758	Tripeptide aminopeptidase (EC 3.4.11.4)	-4.62577	0.000217367
fig|670.1532.peg.821	Cell division protein ZapD	-4.60835	0.000217367
fig|670.1532.peg.1966	YciL protein	-4.60775	0.000217367
fig|670.1532.peg.881	Transcription elongation factor GreA	-4.59619	0.000217367
fig|670.1532.peg.3040	Transcriptional regulator	-4.58496	0.000217367
fig|670.1532.peg.1143	FIG028274: hypothetical protein	-4.58162	0.000217367
fig|670.1532.peg.3625	hypothetical protein	-4.57621	0.000217367
fig|670.1532.peg.4945	hypothetical protein	-4.57437	0.000217367
fig|670.1532.peg.4788	hypothetical protein	-4.54502	0.000620429
fig|670.1532.peg.2208	hypothetical protein	-4.54005	0.000217367
fig|670.1532.peg.3591	hypothetical protein	-4.53351	0.000217367
fig|670.1532.peg.2367	Methyl-accepting chemotaxis protein	-4.50979	0.000217367
fig|670.1532.peg.921	Type III restriction-modification system methylation subunit (EC 2.1.1.72)	-4.50423	0.000217367
fig|670.1532.peg.4934	hypothetical protein	-4.49999	0.000217367
fig|670.1532.peg.285	hypothetical protein	-4.49917	0.000217367
fig|670.1532.peg.1863	hypothetical protein	-4.49699	0.000217367
fig|670.1532.peg.2991	Alpha-1,2-mannosidase family protein	-4.49619	0.000421242
fig|670.1532.peg.1303	hypothetical protein	-4.49502	0.000217367
fig|670.1532.peg.2201	Transcriptional regulator, LysR family	-4.48666	0.000217367
fig|670.1532.peg.3161	Transcriptional regulator, LysR family	-4.47746	0.000217367
fig|670.1532.peg.1598	HPT domain containing protein	-4.46879	0.000217367
fig|670.1532.peg.3564	Nitrite-sensitive transcriptional repressor NsrR	-4.46613	0.000217367
fig|670.1532.peg.5195	hypothetical protein	-4.4655	0.000217367
fig|670.1532.peg.5290	hypothetical protein	-4.45811	0.000217367
fig|670.1532.peg.5291	hypothetical protein	-4.45811	0.000217367
fig|670.1532.peg.1316	FIG01201851: hypothetical protein	-4.44647	0.000217367
fig|670.1532.peg.3381	FIG01201294: hypothetical protein	-4.44575	0.000217367
fig|670.1532.peg.4776	Putative acid--amine ligase YgiC	-4.44216	0.000217367
fig|670.1532.peg.1038	DNA damage-inducible gene in SOS regulon, dependent on cyclic AMP and H-NS	-4.43978	0.000217367
fig|670.1532.peg.3593	FIG01203844: hypothetical protein	-4.43928	0.000217367
fig|670.1532.peg.4796	hypothetical protein	-4.43723	0.000217367
fig|670.1532.peg.1315	hypothetical protein	-4.40832	0.000217367
fig|670.1532.peg.148	hypothetical protein	-4.40029	0.000217367
fig|670.1532.peg.297	ParA-like protein	-4.39228	0.000217367
fig|670.1532.peg.298	hypothetical protein	-4.39228	0.000217367
fig|670.1532.peg.4767	Resolvase	-4.38811	0.000217367
fig|670.1532.peg.2261	Uncharacterized UPF0750 membrane protein	-4.38696	0.000217367
fig|670.1532.peg.1851	hypothetical protein	-4.37866	0.000217367
fig|670.1532.peg.3658	HAD phosphatase YigL	-4.34618	0.000620429
fig|670.1532.peg.3888	hypothetical protein	-4.34454	0.000217367
fig|670.1532.peg.1344	PTS system, fructose-specific IIB component (EC 2.7.1.202) / PTS system, fructose-specific IIB component (EC 2.7.1.202) / PTS system, fructose-specific IIC component	-4.34369	0.000217367
fig|670.1532.peg.2970	Permease of the drug/metabolite transporter (DMT) superfamily	-4.34035	0.000217367
fig|670.1532.peg.4535	Ferredoxin-type protein NapF (periplasmic nitrate reductase)	-4.32898	0.000217367
fig|670.1532.peg.5272	Predicted acyltransferase	-4.31809	0.000217367
fig|670.1532.peg.4866	hypothetical protein	-4.30999	0.000217367
fig|670.1532.peg.405	Septum site-determining protein MinC	-4.30908	0.000217367
fig|670.1532.peg.2094	Electron transport complex protein RnfA	-4.28258	0.000217367
fig|670.1532.peg.261	UTP--glucose-1-phosphate uridylyltransferase (EC 2.7.7.9)	-4.28191	0.000217367
fig|670.1532.peg.3242	Multidrug resistance transporter, Bcr/CflA family	-4.24919	0.000217367
fig|670.1532.peg.4882	Replication protein	-4.24536	0.000217367
fig|670.1532.peg.2467	Transcriptional regulator, LysR family	-4.22948	0.000217367
fig|670.1532.peg.5059	Cell division protein DivIC (FtsB), stabilizes FtsL against RasP cleavage	-4.21751	0.000217367
fig|670.1532.peg.3098	FIG01199808: hypothetical protein	-4.20423	0.000217367
fig|670.1532.peg.3047	Virulence factor VirK	-4.20292	0.000217367
fig|670.1532.peg.3699	Type I secretion system, outer membrane component LapE	-4.19799	0.00387139
fig|670.1532.peg.1570	Lipocalin Blc	-4.19222	0.000217367
fig|670.1532.peg.4223	Mlr8165 protein	-4.19093	0.000217367
fig|670.1532.peg.439	SeqA protein, negative modulator of initiation of replication	-4.18688	0.000217367
fig|670.1532.peg.801	FIG01199611: hypothetical protein	-4.18198	0.000217367
fig|670.1532.peg.2414	Maltoporin (maltose/maltodextrin high-affinity receptor, phage lambda receptor protein)	-4.16896	0.000217367
fig|670.1532.peg.1257	hypothetical protein	-4.16299	0.0343294
fig|670.1532.peg.555	Trehalose-6-phosphate hydrolase (EC 3.2.1.93)	-4.15108	0.00172038
fig|670.1532.peg.1248	hypothetical protein	-4.14681	0.00373477
fig|670.1532.peg.410	Predicted hydrolase/acyltransferase	-4.131	0.000217367
fig|670.1532.peg.4978	hypothetical protein	-4.11718	0.000217367
fig|670.1532.peg.4015	Uncharacterized protein VC1189	-4.11617	0.000217367
fig|670.1532.peg.2881	DNA-directed RNA polymerase specialized sigma subunit	-4.11475	0.000217367
fig|670.1532.peg.784	FIG01964566: Predicted membrane protein, hemolysin III homolog	-4.11234	0.000995188
fig|670.1532.peg.1909	FIG01199550: hypothetical protein	-4.10448	0.000217367
fig|670.1532.peg.2140	hypothetical protein	-4.10122	0.000217367
fig|670.1532.peg.2365	6-phospho-beta-glucosidase (EC 3.2.1.86)	-4.0885	0.000421242
fig|670.1532.peg.5299	Replication protein	-4.08775	0.000217367
fig|670.1532.peg.303	hypothetical protein	-4.08202	0.000217367
fig|670.1532.peg.272	hypothetical protein	-4.07127	0.000217367
fig|670.1532.peg.273	mobilization protein	-4.07127	0.000217367
fig|670.1532.peg.274	mobilization protein	-4.07127	0.000217367
fig|670.1532.peg.1969	Transcriptional activator MetR	-4.06666	0.000217367
fig|670.1532.peg.2804	Protein kinase	-4.05832	0.000217367
fig|670.1532.peg.2279	Xenobiotic acyltransferase XAT family	-4.05485	0.045816
fig|670.1532.peg.2280	Xenobiotic acyltransferase XAT family	-4.05485	0.045816
fig|670.1532.peg.1881	hypothetical protein	-4.04855	0.000217367
fig|670.1532.peg.2799	hypothetical protein	-4.04411	0.000217367
fig|670.1532.peg.1935	Ubiquitin-protein ligase	-4.04128	0.00259616
fig|670.1532.peg.166	Transcriptional regulator, LacI family	-4.01948	0.000217367
fig|670.1532.peg.5012	Endonuclease I precursor (EC 3.1.21.1) @ Extracellular deoxyribonuclease Dns (EC 3.1.21.-)	-4.01789	0.000217367
fig|670.1532.peg.3124	Multidrug resistance transporter, Bcr/CflA family	-4.01544	0.000217367
fig|670.1532.peg.1728	hypothetical protein	-4.01319	0.000217367
fig|670.1532.peg.1761	hypothetical protein	-4.00588	0.000217367
fig|670.1532.peg.1333	hypothetical protein	-3.9966	0.000217367
fig|670.1532.peg.1732	Transporter, LysE family	-3.99306	0.000217367
fig|670.1532.peg.1817	FIG01202460: hypothetical protein	-3.98555	0.000217367
fig|670.1532.peg.4011	SanA protein	-3.97883	0.000217367
fig|670.1532.peg.4160	FIG01199829: hypothetical protein	-3.97882	0.00387139
fig|670.1532.peg.5	hypothetical protein	-3.96552	0.000217367
fig|670.1532.peg.597	ABC-type multidrug transport system, ATPase and permease component	-3.93812	0.000217367
fig|670.1532.peg.1259	protein pndA	-3.9328	0.000217367
fig|670.1532.peg.3266	Phospholipid-binding protein	-3.92477	0.000217367
fig|670.1532.peg.1511	Putative transmembrane protein	-3.92095	0.000217367
fig|670.1532.peg.5261	hypothetical protein	-3.91786	0.000217367
fig|670.1532.peg.453	Di-tripeptide/cation symporter	-3.91414	0.000217367
fig|670.1532.peg.3169	Transcriptional regulator, IclR family	-3.90972	0.00373477
fig|670.1532.peg.4773	L-alanine exporter AlaE	-3.90091	0.000217367
fig|670.1532.peg.2880	Chromosome segregation ATPase	-3.90023	0.000217367
fig|670.1532.peg.5096	hypothetical protein	-3.89136	0.000217367
fig|670.1532.peg.5097	hypothetical protein	-3.89136	0.000217367
fig|670.1532.peg.5098	hypothetical protein	-3.89136	0.000217367
fig|670.1532.peg.1878	hypothetical protein	-3.8785	0.000217367
fig|670.1532.peg.2347	Transcriptional regulator, AraC family	-3.87709	0.000217367
fig|670.1532.peg.3617	Aspartate ammonia-lyase (EC 4.3.1.1)	-3.87044	0.000217367
fig|670.1532.peg.4878	hypothetical protein	-3.865	0.00154281
fig|670.1532.peg.4879	hypothetical protein	-3.865	0.00154281
fig|670.1532.peg.4395	hypothetical protein	-3.86342	0.000217367
fig|670.1532.peg.1840	COG0456	-3.86319	0.000217367
fig|670.1532.peg.1346	PTS system, fructose-specific IIA component (EC 2.7.1.202) / Fructose-specific phosphocarrier protein HPr	-3.86077	0.000217367
fig|670.1532.peg.3862	hypothetical protein	-3.85942	0.000217367
fig|670.1532.peg.4874	hypothetical protein	-3.85238	0.00419276
fig|670.1532.peg.1797	hypothetical protein	-3.85191	0.000217367
fig|670.1532.peg.4127	Sodium-dependent anion transporter family	-3.8405	0.000217367
fig|670.1532.peg.4623	hypothetical protein	-3.8382	0.000217367
fig|670.1532.peg.4149	DNA base-flipping protein	-3.83698	0.000217367
fig|670.1532.peg.2996	Transcriptional regulator, AcrR family	-3.83117	0.000217367
fig|670.1532.peg.2898	Transcriptional regulator IlvY, LysR family	-3.8298	0.000217367
fig|670.1532.peg.2986	Phosphotransferase system mannitol/fructose-specific IIA domain	-3.82011	0.000217367
fig|670.1532.peg.3583	Permease of the drug/metabolite transporter (DMT) superfamily	-3.81444	0.000217367
fig|670.1532.peg.2147	YheO-like PAS domain	-3.81139	0.000217367
fig|670.1532.peg.2	hypothetical protein	-3.81063	0.000217367
fig|670.1532.peg.5255	hypothetical protein	-3.80907	0.000217367
fig|670.1532.peg.5256	hypothetical protein	-3.80907	0.000217367
fig|670.1532.peg.4204	LacI-family transcriptional regulator	-3.80777	0.0360586
fig|670.1532.peg.5285	hypothetical protein	-3.80695	0.000217367
fig|670.1532.peg.2715	Transcriptional regulator, AsnC family	-3.80486	0.000217367
fig|670.1532.peg.1883	hypothetical protein	-3.8029	0.000217367
fig|670.1532.peg.1727	hypothetical protein	-3.79952	0.000217367
fig|670.1532.peg.3053	Acetyltransferase, GNAT family	-3.79266	0.000217367
fig|670.1532.peg.5093	hypothetical protein	-3.78932	0.0404482
fig|670.1532.peg.336	hypothetical protein	-3.78489	0.000217367
fig|670.1532.peg.5269	hypothetical protein	-3.78335	0.0345558
fig|670.1532.peg.5270	hypothetical protein	-3.78335	0.0345558
fig|670.1532.peg.3287	hypothetical protein	-3.78134	0.00326269
fig|670.1532.peg.4018	Superfamily II DNA and RNA helicase	-3.77558	0.000217367
fig|670.1532.peg.1516	LysR-family transcriptional regulator PA5179	-3.77536	0.00292951
fig|670.1532.peg.2235	DEDDh 3'-5' exonuclease domain of the epsilon subunit of DNA polymerase III	-3.77201	0.000217367
fig|670.1532.peg.1156	Putative outer membrane lipoprotein	-3.77079	0.000217367
fig|670.1532.peg.623	Phage integrase	-3.76674	0.000217367
fig|670.1532.peg.3472	Uncharacterized protein YraP	-3.75615	0.000217367
fig|670.1532.peg.2728	Autoinducer 2-binding periplasmic protein LuxP precursor	-3.74996	0.000217367
fig|670.1532.peg.2729	Autoinducer 2 sensor kinase/phosphatase LuxQ (EC 2.7.3.-) (EC 3.1.3.-)	-3.74996	0.000217367
fig|670.1532.peg.3497	Inorganic triphosphatase (EC 3.6.1.25)	-3.74577	0.000217367
fig|670.1532.peg.3524	hypothetical protein	-3.74187	0.000217367
fig|670.1532.peg.4467	hypothetical protein	-3.73769	0.000217367
fig|670.1532.peg.1512	Transcriptional regulator, ArsR family	-3.7331	0.0152649
fig|670.1532.peg.1754	hypothetical protein	-3.73268	0.000217367
fig|670.1532.peg.925	Putative inner membrane protein	-3.70491	0.0114534
fig|670.1532.peg.161	Metallo-beta-lactamase family protein, RNA-specific	-3.69384	0.000217367
fig|670.1532.peg.516	Uncharacterized protein VC_2222	-3.69107	0.000808752
fig|670.1532.peg.1096	FIG01199667: hypothetical protein	-3.68666	0.000217367
fig|670.1532.peg.3822	FIG01202175: hypothetical protein	-3.68624	0.000217367
fig|670.1532.peg.2532	hypothetical protein	-3.68153	0.000217367
fig|670.1532.peg.4176	FIG01199889: hypothetical protein	-3.67458	0.000217367
fig|670.1532.peg.599	DNA-directed RNA polymerase, beta' subunit/160 kD subunit	-3.6654	0.000217367
fig|670.1532.peg.1384	Transcriptional regulator, LysR family	-3.65816	0.000217367
fig|670.1532.peg.2759	dCMP deaminase (EC 3.5.4.12)	-3.65685	0.000217367
fig|670.1532.peg.4693	T1SS secreted agglutinin (RTX)	-3.65116	0.000217367
fig|670.1532.peg.1758	hypothetical protein	-3.63701	0.000217367
fig|670.1532.peg.4429	FIG01200266: hypothetical protein	-3.63524	0.000217367
fig|670.1532.peg.2121	Histone deacetylase/AcuC/AphA family protein	-3.6348	0.000217367
fig|670.1532.peg.3663	NAD-dependent glyceraldehyde-3-phosphate dehydrogenase (EC 1.2.1.12) for arsenate detoxification	-3.61818	0.000217367
fig|670.1532.peg.2969	Transcriptional regulator, LysR family	-3.61586	0.000217367
fig|670.1532.peg.1013	LysR-like transcriptional regulator	-3.61149	0.000217367
fig|670.1532.peg.4417	hypothetical protein	-3.60675	0.000217367
fig|670.1532.peg.1379	FIG01199606: hypothetical protein	-3.59667	0.000217367
fig|670.1532.peg.3190	Cobalt-zinc-cadmium resistance protein	-3.59257	0.000217367
fig|670.1532.peg.3113	hypothetical protein	-3.57913	0.000217367
fig|670.1532.peg.4923	Fluoride ion transporter CrcB	-3.57232	0.000217367
fig|670.1532.peg.186	Serine/threonine protein kinase PrkC, regulator of stationary phase	-3.57149	0.000217367
fig|670.1532.peg.2264	Methylphosphotriester-DNA--protein-cysteine S-methyltransferase (EC 2.1.1.n11) / DNA-3-methyladenine glycosylase II (EC 3.2.2.21)	-3.5652	0.000217367
fig|670.1532.peg.327	hypothetical protein	-3.55981	0.000620429
fig|670.1532.peg.4483	hypothetical protein	-3.5598	0.000217367
fig|670.1532.peg.638	DNA integration/recombination/inversion protein	-3.55372	0.000217367
fig|670.1532.peg.1744	hypothetical protein	-3.55241	0.000217367
fig|670.1532.peg.3683	Similar to flagellar basal body-associated protein FliL	-3.54577	0.000217367
fig|670.1532.peg.4055	Exodeoxyribonuclease I (EC 3.1.11.1)	-3.54454	0.000217367
fig|670.1532.peg.1779	hypothetical protein	-3.54429	0.000217367
fig|670.1532.peg.1780	hypothetical protein	-3.54429	0.000217367
fig|670.1532.peg.1260	hypothetical protein	-3.54238	0.000217367
fig|670.1532.peg.4474	Glycosyltransferase	-3.52477	0.000217367
fig|670.1532.peg.3664	Protein tyrosine phosphatase (EC 3.1.3.48)	-3.523	0.000217367
fig|670.1532.peg.1933	YfaE: ferredoxin involved with ribonucleotide reductase diferric-tyrosyl radical (Y*) cofactor maintenance	-3.52255	0.000217367
fig|670.1532.peg.2490	Transcriptional regulator, AcrR family	-3.52108	0.000217367
fig|670.1532.peg.1079	Methyl-accepting chemotaxis protein	-3.52023	0.000217367
fig|670.1532.peg.1232	hypothetical protein	-3.5185	0.000620429
fig|670.1532.peg.4971	Peptidyl-prolyl cis-trans isomerase (EC 5.2.1.8)	-3.51849	0.000217367
fig|670.1532.peg.2360	Mannonate dehydratase (EC 4.2.1.8)	-3.51676	0.000217367
fig|670.1532.peg.3698	T1SS secreted agglutinin (RTX)	-3.51442	0.000217367
fig|670.1532.peg.3749	hypothetical protein	-3.50812	0.0213708
fig|670.1532.peg.3968	ATP-dependent RNA helicase YejH	-3.50579	0.000217367
fig|670.1532.peg.4857	Resolvase/integrase Bin	-3.50571	0.000217367
fig|670.1532.peg.4165	Lipoprotein YcfM, part of a salvage pathway of unknown substrate	-3.5053	0.000217367
fig|670.1532.peg.637	hypothetical protein	-3.48652	0.000421242
fig|670.1532.peg.326	hypothetical protein	-3.48435	0.000808752
fig|670.1532.peg.4459	Capsular polysaccharide biosynthesis protein	-3.48146	0.000217367
fig|670.1532.peg.4460	Capsular polysaccharide biosynthesis protein	-3.48146	0.000217367
fig|670.1532.peg.4461	Nucleoside-diphosphate-sugar pyrophosphorylase involved in lipopolysaccharide biosynthesis/translation initiation factor 2B, gamma/epsilon subunits (eIF-2Bgamma/eIF-2Bepsilon)	-3.48146	0.000217367
fig|670.1532.peg.4462	hypothetical protein	-3.48146	0.000217367
fig|670.1532.peg.4463	hypothetical protein	-3.48146	0.000217367
fig|670.1532.peg.4464	hypothetical protein	-3.48146	0.000217367
fig|670.1532.peg.4465	capsular polysaccharide biosynthesis protein	-3.48146	0.000217367
fig|670.1532.peg.907	Ynd	-3.47788	0.000217367
fig|670.1532.peg.1765	Gfa-like protein	-3.47355	0.000217367
fig|670.1532.peg.3804	FIG01199787: hypothetical protein	-3.46813	0.0154039
fig|670.1532.peg.2802	hypothetical protein	-3.44434	0.000217367
fig|670.1532.peg.2803	hypothetical protein	-3.44434	0.000217367
fig|670.1532.peg.2739	hypothetical protein	-3.43927	0.000217367
fig|670.1532.peg.780	Protein YihD	-3.43623	0.0132669
fig|670.1532.peg.646	hypothetical protein	-3.42738	0.000217367
fig|670.1532.peg.4025	Putative protein-S-isoprenylcysteine methyltransferase	-3.42475	0.000217367
fig|670.1532.peg.4186	Membrane protein	-3.40794	0.000217367
fig|670.1532.peg.468	Putative NAD(P)-dependent oxidoreductase EC-YbbO	-3.4057	0.00743664
fig|670.1532.peg.4655	Bis-ABC ATPase Uup	-3.40404	0.000217367
fig|670.1532.peg.4656	Glutaredoxin-like domain-containing protein PA3033	-3.40404	0.000217367
fig|670.1532.peg.372	putative sugar transport system (permease)	-3.40317	0.000217367
fig|670.1532.peg.1217	UPF0115 protein YfcN	-3.40003	0.000217367
fig|670.1532.peg.2237	N-hydroxyarylamine O-acetyltransferase (EC 2.3.1.118)	-3.39808	0.000217367
fig|670.1532.peg.4199	hypothetical protein	-3.38278	0.000217367
fig|670.1532.peg.2844	diguanylate cyclase/phosphodiesterase (GGDEF & EAL domains) with PAS/PAC sensor(s)	-3.37989	0.000217367
fig|670.1532.peg.3864	hypothetical protein	-3.37263	0.000217367
fig|670.1532.peg.2149	RidA/YER057c/UK114 superfamily protein	-3.36035	0.0343294
fig|670.1532.peg.1569	Transcriptional regulator, AraC family	-3.35249	0.000217367
fig|670.1532.peg.2167	hypothetical protein	-3.34911	0.000217367
fig|670.1532.peg.2484	Uncharacterized N-acetyltransferase YedL	-3.32961	0.000217367
fig|670.1532.peg.1576	NAD/NADP transhydrogenase beta subunit	-3.32259	0.000217367
fig|670.1532.peg.2068	GGDEF domain protein	-3.32212	0.000217367
fig|670.1532.peg.1063	Hypothetical lipoprotein YajG precursor	-3.31796	0.000620429
fig|670.1532.peg.157	hypothetical protein	-3.3008	0.000217367
fig|670.1532.peg.158	hypothetical protein	-3.3008	0.000217367
fig|670.1532.peg.2985	Transcriptional regulator, LysR family	-3.30072	0.0181081
fig|670.1532.peg.1860	hypothetical protein	-3.29419	0.000217367
fig|670.1532.peg.1861	hypothetical protein	-3.29419	0.000217367
fig|670.1532.peg.4484	FIG01200268: hypothetical protein	-3.29092	0.000217367
fig|670.1532.peg.4485	Pentapeptide repeat family protein	-3.29092	0.000217367
fig|670.1532.peg.4486	FIG01200163: hypothetical protein	-3.29092	0.000217367
fig|670.1532.peg.2629	Putative PTS system, nitrogen regulatory IIA component	-3.28143	0.000217367
fig|670.1532.peg.951	Arsenical resistance operon repressor	-3.27425	0.000217367
fig|670.1532.peg.4072	Transcriptional regulator, LysR family	-3.2728	0.0112481
fig|670.1532.peg.2988	Alpha-1,2-mannosidase family protein	-3.27007	0.000217367
fig|670.1532.peg.4444	hypothetical protein	-3.26101	0.000217367
fig|670.1532.peg.4771	hypothetical protein	-3.25458	0.000217367
fig|670.1532.peg.2943	FIG01201369: hypothetical protein	-3.24943	0.000217367
fig|670.1532.peg.1748	hypothetical protein	-3.24799	0.000217367
fig|670.1532.peg.5092	Probable transcriptional regulator	-3.24255	0.000217367
fig|670.1532.peg.1724	FIG01200791: hypothetical protein	-3.24248	0.000217367
fig|670.1532.peg.3708	Histone acetyltransferase HPA2	-3.23699	0.000217367
fig|670.1532.peg.899	Uncharacterized protease YhbU	-3.23413	0.000217367
fig|670.1532.peg.1753	hypothetical protein	-3.23381	0.000217367
fig|670.1532.peg.1967	FIG01199776: hypothetical protein	-3.22318	0.000217367
fig|670.1532.peg.3452	Protein translocase subunit SecA	-3.22113	0.000217367
fig|670.1532.peg.5123	Membrane protein	-3.21446	0.000217367
fig|670.1532.peg.5184	hypothetical protein	-3.21406	0.000217367
fig|670.1532.peg.920	FIG00640418: hypothetical protein	-3.18996	0.00357449
fig|670.1532.peg.1818	hypothetical protein	-3.18239	0.000217367
fig|670.1532.peg.2870	Xanthosine phosphorylase (EC 2.4.2.1)	-3.18017	0.000217367
fig|670.1532.peg.2879	Serine/threonine protein kinase	-3.18001	0.000217367
fig|670.1532.peg.4968	FIG01205839: hypothetical protein	-3.17784	0.00816968
fig|670.1532.peg.3385	Two-component transcriptional response regulator BtsR	-3.17285	0.000217367
fig|670.1532.peg.1140	Trp repressor-binding protein	-3.17	0.000217367
fig|670.1532.peg.630	FIG01202923: hypothetical protein	-3.16973	0.0337819
fig|670.1532.peg.1958	Transcriptional regulator, Crp/Fnr family	-3.16549	0.000217367
fig|670.1532.peg.1250	hypothetical protein	-3.16441	0.0112481
fig|670.1532.peg.4893	Ferredoxin	-3.16273	0.000217367
fig|670.1532.peg.1809	Phage integrase	-3.14704	0.000217367
fig|670.1532.peg.2486	ATPase involved in DNA repair	-3.1395	0.000217367
fig|670.1532.peg.3824	Putative PRS2 protein	-3.13515	0.000217367
fig|670.1532.peg.154	Transposase	-3.12686	0.000217367
fig|670.1532.peg.5134	Type IV pilus biogenesis protein PilP	-3.11556	0.000217367
fig|670.1532.peg.4952	hypothetical protein	-3.11119	0.000217367
fig|670.1532.peg.2572	GGDEF domain protein	-3.08526	0.000217367
fig|670.1532.peg.2573	hypothetical protein	-3.08526	0.000217367
fig|670.1532.peg.3257	Uncharacterized sugar kinase YggC	-3.07427	0.000217367
fig|670.1532.peg.1142	Exported zinc metalloprotease YfgC precursor	-3.07115	0.00136572
fig|670.1532.peg.3646	Adenylate cyclase (EC 4.6.1.1)	-3.06016	0.000217367
fig|670.1532.peg.4575	Fatty acid hydroxylase family (carotene hydroxylase/sterol desaturase)	-3.05051	0.000217367
fig|670.1532.peg.4718	putative transcription regulator TxR	-3.04676	0.000217367
fig|670.1532.peg.1774	hypothetical protein	-3.04444	0.000217367
fig|670.1532.peg.3119	hypothetical protein sometimes fused to ribosomal protein S6 glutaminyl transferase	-3.03688	0.000217367
fig|670.1532.peg.1723	Uncharacterized hydrolase DSY2054	-3.03122	0.000217367
fig|670.1532.peg.2893	Transcriptional regulator, AcrR family	-3.03103	0.000217367
fig|670.1532.peg.4103	Uncharacterized peptidase YqjE	-3.02928	0.00259616
fig|670.1532.peg.3290	Long-chain fatty acid transport protein	-3.02555	0.000217367
fig|670.1532.peg.1731	hypothetical protein	-3.02071	0.000217367
fig|670.1532.peg.4455	hypothetical protein	-3.00962	0.000217367
fig|670.1532.peg.5289	hypothetical protein	-3.00404	0.000217367
fig|670.1532.peg.4394	Transcription elongation factor GreB	-2.99933	0.000217367
fig|670.1532.peg.3412	Site-specific tyrosine recombinase XerD	-2.99907	0.000217367
fig|670.1532.peg.1064	23S rRNA (guanine(1835)-N(2))-methyltransferase (EC 2.1.1.174)	-2.99512	0.00743664
fig|670.1532.peg.1830	hypothetical protein	-2.99507	0.000217367
fig|670.1532.peg.5139	Hydrogen peroxide-inducible genes activator => OxyR	-2.9907	0.00172038
fig|670.1532.peg.5076	Transposase InsO for insertion sequence element IS911	-2.9886	0.000217367
fig|670.1532.peg.1767	hypothetical protein	-2.9812	0.000217367
fig|670.1532.peg.3873	hypothetical protein	-2.97741	0.000217367
fig|670.1532.peg.546	Septum-associated rare lipoprotein A	-2.97352	0.000808752
fig|670.1532.peg.197	Beta-galactosidase/beta-glucuronidase	-2.96681	0.000217367
fig|670.1532.peg.101	SSU ribosomal protein S4p (S9e) @ SSU ribosomal protein S4p (S9e), zinc-independent	-2.96612	0.000217367
fig|670.1532.peg.478	Phosphotransferase system, phosphocarrier protein HPr	-2.96443	0.000217367
fig|670.1532.peg.4053	Inner membrane protein YohK	-2.95933	0.000217367
fig|670.1532.peg.1489	GGDEF domain protein	-2.95754	0.000217367
fig|670.1532.peg.292	hypothetical protein	-2.95493	0.000217367
fig|670.1532.peg.3587	Protein-export protein SecB (maintains pre-export unfolded state)	-2.93909	0.0276322
fig|670.1532.peg.1911	Hypothetical metal-binding enzyme, YcbL homolog	-2.93754	0.000217367
fig|670.1532.peg.2522	Transcriptional regulator, LysR family	-2.93108	0.000217367
fig|670.1532.peg.1877	hypothetical protein	-2.92889	0.000217367
fig|670.1532.peg.4299	Putative efflux (PET) family inner membrane protein YccS	-2.92854	0.00189983
fig|670.1532.peg.1733	Gfa-like protein	-2.92719	0.000217367
[truncated: 465 more rows]

## Sheet: Table S10
Supplementary Table S10: List of differential expression genes in 5HP when compared SSW vs SW
[truncated: 137 more rows]

[truncated: 10 more sheets: Table S11, Table S12, Table S13, Table S14, Table S15, Table S16, Table S17, Table S18, Table S19, Table S20]
